# Supplementary material for: Microbiome and transcriptome analyses reveal the influence of calcined dolomite application on Eriocheir sinensis in a rice–crab co-culture system
Source: Sci Rep. 2023 Oct 20;13:17932. doi: 10.1038/s41598-023-39099-1 (PMC10589332; doi:10.1038/s41598-023-39099-1)
Supplement: Supplementary file 8 — Supplementary Table 1. [file 41598_2023_39099_MOESM8_ESM.xlsx]

## Sheet: TableS1
Table S1 Expression difference analysis result statistics
Groups		Up Number	Down Number	DEG Number
Control	Dolomite	152	224	376
