# Supplementary material for: Microbiome and transcriptome analyses reveal the influence of calcined dolomite application on Eriocheir sinensis in a rice–crab co-culture system
Source: Sci Rep. 2023 Oct 20;13:17932. doi: 10.1038/s41598-023-39099-1 (PMC10589332; doi:10.1038/s41598-023-39099-1)
Supplement: Supplementary file 9 — Supplementary Table 2. [file 41598_2023_39099_MOESM9_ESM.xlsx]

## Sheet: TableS2
Table S2 Upregulated genes
id	foldChange(I/J)(I/J)	log2FoldChange	pval	padj	Chromosome	Length	Swissprot	NR
CCG044648.1	11.0795	3.46981	2.4122e-22	2.65341e-18	chr37	2577	sp|G4RK44|TPSP_THETK Bifunctional trehalose-6-phosphate synthase/phosphatase OS=Thermoproteus tenax (strain ATCC 35583 / DSM 2078 / JCM 9277 / NBRC 100435 / Kra 1) GN=tpsp PE=1 SV=1	gi|218683228|gb|ACL00655.1| trehalose 6-phosphate synthase 1 isoform 1 [Callinectes sapidus]
CCG048662.1	12.2841	3.61872	7.28912e-07	0.00120295	chr18	414	sp|G9JJU2|GPX_PROCL Glutathione peroxidase OS=Procambarus clarkii GN=GPx PE=2 SV=1	gi|926615941|ref|XP_013773067.1| PREDICTED: LOW QUALITY PROTEIN: glutathione peroxidase-like [Limulus polyphemus]
CCG080400.1	2.98855	1.57945	2.8678e-06	0.00350509	chr23	411	sp|G9JJU2|GPX_PROCL Glutathione peroxidase OS=Procambarus clarkii GN=GPx PE=2 SV=1	gi|946526321|gb|ALM09356.1| glutathione peroxidase 3 [Penaeus monodon]
CCG040057.1	4.15642	2.05534	3.26251e-06	0.00358877	chr17	1383	sp|P15684|AMPN_RAT Aminopeptidase N OS=Rattus norvegicus GN=Anpep PE=1 SV=2	gi|345482582|ref|XP_001608209.2| PREDICTED: aminopeptidase N-like [Nasonia vitripennis]
CCG023281.1	6.09195	2.6069	4.35865e-06	0.00435865	chr24	2097	sp|Q9H2Y9|SO5A1_HUMAN Solute carrier organic anion transporter family member 5A1 OS=Homo sapiens GN=SLCO5A1 PE=2 SV=2	gi|817074313|ref|XP_012259341.1| PREDICTED: solute carrier organic anion transporter family member 5A1 [Athalia rosae]
CCG052129.1	7.08087	2.82393	2.03872e-05	0.0104567	chr19	963	sp|Q9HBH5|RDH14_HUMAN Retinol dehydrogenase 14 OS=Homo sapiens GN=RDH14 PE=1 SV=1	gi|919062180|ref|XP_013412742.1| PREDICTED: retinol dehydrogenase 12-like [Lingula anatina]
CCG082916.1	2.87035	1.52123	2.09134e-05	0.0104567	scaffold_996	486	sp|Q6TCH7|PAQR3_HUMAN Progestin and adipoQ receptor family member 3 OS=Homo sapiens GN=PAQR3 PE=1 SV=2	gi|943976179|ref|XP_014369230.1| PREDICTED: progestin and adipoQ receptor family member 3 [Papilio machaon]
CCG012316.1	3.04917	1.60842	2.48499e-05	0.0118847	chr53	159	sp|Q24522|BUN1_DROME Protein bunched, class 1/class 3/D/E isoforms OS=Drosophila melanogaster GN=bun PE=2 SV=2	gi|926631074|ref|XP_013781253.1| PREDICTED: protein bunched, class 1/class 3/D/E isoforms-like [Limulus polyphemus]
CCG008622.1	2.61675	1.38778	9.39683e-05	0.0307291	chr10	3777	sp|P14543|NID1_HUMAN Nidogen-1 OS=Homo sapiens GN=NID1 PE=1 SV=3	gi|646708200|gb|KDR14602.1| Nidogen-2 [Zootermopsis nevadensis]
New067711.1	2.3662	1.24257	0.000243308	0.060827	chr73	675	sp|G5ECR8|GLCM3_CAEEL Putative glucosylceramidase 3 OS=Caenorhabditis elegans GN=gba-3 PE=3 SV=1	gi|919095890|ref|XP_013384673.1| PREDICTED: glucosylceramidase-like [Lingula anatina]
CCG006051.1	5.5271	2.46652	0.000258031	0.0617032	chr40	2046	sp|Q93YS4|AB22G_ARATH ABC transporter G family member 22 OS=Arabidopsis thaliana GN=ABCG22 PE=1 SV=1	gi|939276082|ref|XP_014258500.1| PREDICTED: ABC transporter G family member 14 [Cimex lectularius]
CCG004749.1	2.58609	1.37077	0.000358876	0.0774046	chr50	1755	sp|Q3LXA3|TKFC_HUMAN Triokinase/FMN cyclase OS=Homo sapiens GN=TKFC PE=1 SV=2	gi|260787980|ref|XP_002589029.1| hypothetical protein BRAFLDRAFT_115040 [Branchiostoma floridae];gi|229274202|gb|EEN45040.1| hypothetical protein BRAFLDRAFT_115040 [Branchiostoma floridae]
CCG073420.1	2.98291	1.57672	0.00038274	0.0794366	scaffold_84507	225	sp|A5JYX5|DHS3_CAEEL Protein dhs-3 OS=Caenorhabditis elegans GN=dhs-3 PE=1 SV=1	gi|768197684|gb|KJH53317.1| hypothetical protein DICVIV_00440 [Dictyocaulus viviparus]
CCG072271.1	4.23157	2.08119	0.000424459	0.0848918	chr9	300	sp|Q7RTS1|BHA15_HUMAN Class A basic helix-loop-helix protein 15 OS=Homo sapiens GN=BHLHA15 PE=1 SV=1	gi|939689359|ref|XP_014288614.1| PREDICTED: protein dimmed-like [Halyomorpha halys];gi|939689361|ref|XP_014288616.1| PREDICTED: protein dimmed-like [Halyomorpha halys]
scaffold_25023_unigene_1	2.30759	1.20639	0.000492489	0.0943258	chr32	2299	sp|P00637|F16P1_RABIT Fructose-1,6-bisphosphatase 1 OS=Oryctolagus cuniculus GN=FBP1 PE=1 SV=4	gi|995974693|gb|AMJ52089.1| fructose 1,6-bisphosphatase [Eriocheir sinensis]
New034333.1	Inf	Inf	0.000529119	0.0966403	chr32	378	sp|Q7ZX53|S22FL_XENLA Solute carrier family 22 member 15-like OS=Xenopus laevis GN=slc22a15b PE=2 SV=1	gi|929373046|ref|XP_014096515.1| PREDICTED: organic cation transporter-like protein [Bactrocera oleae]
CCG039880.1	3.45408	1.7883	0.000592581	0.100283	chr1	345	sp|Q64442|DHSO_MOUSE Sorbitol dehydrogenase OS=Mus musculus GN=Sord PE=1 SV=3	gi|532043194|ref|XP_005364424.1| PREDICTED: sorbitol dehydrogenase [Microtus ochrogaster]
CCG035557.2	40.1458	5.32718	0.000663955	0.109172	chr42	1737	sp|P14272|KLKB1_RAT Plasma kallikrein OS=Rattus norvegicus GN=Klkb1 PE=1 SV=1	gi|766943030|gb|AJT34991.1| masquerade-like protein [Procambarus clarkii]
CCG045548.1	2.20268	1.13926	0.000664955	0.109172	chr16	300	sp|Q03168|ASPP_AEDAE Lysosomal aspartic protease OS=Aedes aegypti GN=AAEL006169 PE=1 SV=2	gi|196123668|gb|ACG70181.1| cathepsin D-like protein [Homarus americanus]
CCG000857.1	2.36881	1.24416	0.000697481	0.112828	chr38	1173	sp|Q7RTY1|MOT9_HUMAN Monocarboxylate transporter 9 OS=Homo sapiens GN=SLC16A9 PE=1 SV=1	gi|347964363|ref|XP_311255.5| AGAP000717-PA [Anopheles gambiae str. PEST];gi|333467496|gb|EAA06880.5| AGAP000717-PA [Anopheles gambiae str. PEST]
CCG033530.1	3.62188	1.85674	0.000803145	0.128038	chr11	435	sp|Q5M819|SERB_RAT Phosphoserine phosphatase OS=Rattus norvegicus GN=Psph PE=2 SV=1	gi|939268261|ref|XP_014254272.1| PREDICTED: phosphoserine phosphatase [Cimex lectularius];gi|939268263|ref|XP_014254273.1| PREDICTED: phosphoserine phosphatase [Cimex lectularius]
CCG050563.1	4.27486	2.09588	0.000850669	0.133677	chr9	666	sp|P47805|M1I1A_DANRE Mid1-interacting protein 1A OS=Danio rerio GN=mid1ip1a PE=2 SV=1	gi|646719457|gb|KDR21569.1| Mid1-interacting protein 1 [Zootermopsis nevadensis]
scaffold_56845_unigene_1	2.27927	1.18857	0.000928368	0.139891	chr22	1665	sp|Q9PWF7|CATA_RUGRU Catalase OS=Rugosa rugosa GN=cat PE=2 SV=3	gi|291170724|gb|ADD82543.1| catalase [Eriocheir sinensis]
CCG024561.1	2.34951	1.23236	0.0011702	0.16107	chr52	1728	sp|P07768|SUIS_RABIT Sucrase-isomaltase, intestinal OS=Oryctolagus cuniculus GN=SI PE=1 SV=3	gi|7414464|emb|CAB85963.1| alpha glucosidase [Litopenaeus vannamei]
CCG004055.1	2.19137	1.13183	0.00117142	0.16107	chr21	849	sp|Q69L99|LAC14_ORYSJ Laccase-14 OS=Oryza sativa subsp. japonica GN=LAC14 PE=3 SV=1	gi|321470898|gb|EFX81872.1| hypothetical protein DAPPUDRAFT_49503, partial [Daphnia pulex]
CCG072001.2	2.25087	1.17048	0.00119034	0.161651	chr19	999	sp|Q8TC12|RDH11_HUMAN Retinol dehydrogenase 11 OS=Homo sapiens GN=RDH11 PE=1 SV=2	gi|573893592|ref|XP_006634548.1| PREDICTED: retinol dehydrogenase 12-like [Lepisosteus oculatus]
CCG006136.1	13.9061	3.79765	0.00130452	0.166073	chr30	822	sp|Q9VKJ0|HGD_DROME Homogentisate 1,2-dioxygenase OS=Drosophila melanogaster GN=hgo PE=2 SV=3	gi|926528744|ref|XP_013813627.1| PREDICTED: homogentisate 1,2-dioxygenase isoform X2 [Apteryx australis mantelli]
CCG053473.1	2.18893	1.13023	0.00131349	0.166073	chr35	1539	sp|Q6NSJ0|MYORG_HUMAN Myogenesis-regulating glycosidase OS=Homo sapiens GN=MYORG PE=1 SV=2	gi|808127442|ref|XP_012166663.1| PREDICTED: uncharacterized family 31 glucosidase KIAA1161 isoform X4 [Bombus terrestris]
CCG012696.1	2.76143	1.46542	0.00144825	0.177008	chr9	588	sp|P80384|ALL2_LEPDS Mite group 2 allergen Lep d 2 OS=Lepidoglyphus destructor PE=1 SV=2	gi|301176647|gb|ADK66340.1| ecdysteroid-regulated protein [Eriocheir sinensis];gi|319432635|gb|ADV57400.1| ecdysteroid-regulated protein [Eriocheir sinensis]
CCG077171.1	2.1401	1.09768	0.00147504	0.178302	chr33	1545	sp|Q8K2C8|GPAT4_MOUSE Glycerol-3-phosphate acyltransferase 4 OS=Mus musculus GN=Gpat4 PE=1 SV=1	gi|242017203|ref|XP_002429081.1| conserved hypothetical protein [Pediculus humanus corporis];gi|212513945|gb|EEB16343.1| conserved hypothetical protein [Pediculus humanus corporis]
CCG059789.1	2.12385	1.08668	0.00164132	0.193491	chr8	2028	sp|Q8R0W5|EST4A_MOUSE Carboxylesterase 4A OS=Mus musculus GN=Ces4a PE=2 SV=2	gi|854938357|gb|AKN79605.1| juvenile hormone esterase-like protein [Portunus trituberculatus]
CCG046479.1	2.19023	1.13108	0.00165703	0.193491	chr35	4143	sp|Q92536|YLAT2_HUMAN Y+L amino acid transporter 2 OS=Homo sapiens GN=SLC7A6 PE=1 SV=3	gi|906464009|gb|KNC25957.1| hypothetical protein FF38_04644 [Lucilia cuprina]
scaffold_45_unigene_1	2.82483	1.49816	0.00170245	0.195072	chr34	2417	sp|O18531|ECR_LUCCU Ecdysone receptor OS=Lucilia cuprina GN=EcR PE=2 SV=2	gi|606236530|gb|AHW40459.1| ecdysteroid receptor a [Eriocheir sinensis]
CCG038439.1	5.73784	2.52051	0.00202885	0.216673	chr19	825	sp|Q6NYE4|ALKMO_DANRE Alkylglycerol monooxygenase OS=Danio rerio GN=agmo PE=2 SV=1	gi|321467972|gb|EFX78959.1| hypothetical protein DAPPUDRAFT_319865 [Daphnia pulex]
CCG073807.1	4.41053	2.14095	0.00206777	0.218706	chr35	1512	sp|B0WC46|TRET1_CULQU Facilitated trehalose transporter Tret1 OS=Culex quinquefasciatus GN=Tret1 PE=3 SV=1	gi|936599779|ref|XP_014213486.1| PREDICTED: facilitated trehalose transporter Tret1 isoform X2 [Copidosoma floridanum]
CCG028988.1	5.05205	2.33687	0.00209664	0.219648	chr47	384	sp|Q20191|NAS13_CAEEL Zinc metalloproteinase nas-13 OS=Caenorhabditis elegans GN=nas-13 PE=2 SV=5	gi|668466942|gb|KFB53863.1| AGAP010764-PA-like protein [Anopheles sinensis]
CCG043682.1	5.27176	2.39829	0.00219415	0.223478	chr27	1200	sp|O76054|S14L2_HUMAN SEC14-like protein 2 OS=Homo sapiens GN=SEC14L2 PE=1 SV=1	gi|919084380|ref|XP_013379467.1| PREDICTED: SEC14-like protein 2 [Lingula anatina]
CCG018545.1	2.05393	1.03838	0.00256696	0.249881	chr56	1518	sp|O16796|NPL11_CAEEL Neprilysin-11 OS=Caenorhabditis elegans GN=nep-11 PE=1 SV=2	gi|321461668|gb|EFX72698.1| hypothetical protein DAPPUDRAFT_200882 [Daphnia pulex]
CCG040038.1	2.05541	1.03942	0.0028137	0.271498	chr7	1464	sp|Q8MP06|SNO1_TYRJA Senecionine N-oxygenase OS=Tyria jacobaeae GN=sno1 PE=1 SV=1	gi|665786634|ref|XP_008553381.1| PREDICTED: flavin-containing monooxygenase FMO GS-OX5 [Microplitis demolitor]
CCG019924.1	2.08077	1.05712	0.00287565	0.272202	chr9	1029	sp|Q96NR8|RDH12_HUMAN Retinol dehydrogenase 12 OS=Homo sapiens GN=RDH12 PE=1 SV=3	gi|762163894|ref|XP_011420247.1| PREDICTED: retinol dehydrogenase 12-like [Crassostrea gigas]
CCG082882.1	2.12291	1.08604	0.00295159	0.275148	chr60	1422	sp|Q9JLJ3|AL9A1_RAT 4-trimethylaminobutyraldehyde dehydrogenase OS=Rattus norvegicus GN=Aldh9a1 PE=1 SV=1	gi|597785469|ref|XP_007256217.1| PREDICTED: 4-trimethylaminobutyraldehyde dehydrogenase [Astyanax mexicanus]
CCG079290.1	6.44081	2.68724	0.00324449	0.29015	chr39	1398	sp|Q9VW71|FAT2_DROME Fat-like cadherin-related tumor suppressor homolog OS=Drosophila melanogaster GN=kug PE=2 SV=3	gi|546676710|gb|ERL87666.1| hypothetical protein D910_05056, partial [Dendroctonus ponderosae]
CCG002974.1	2.35601	1.23635	0.00356614	0.313554	chr20	1077	sp|Q6P9U1|NUD22_RAT Nucleoside diphosphate-linked moiety X motif 22 OS=Rattus norvegicus GN=Nudt22 PE=2 SV=1	gi|762133004|ref|XP_011449698.1| PREDICTED: nucleoside diphosphate-linked moiety X motif 22-like [Crassostrea gigas]
CCG024313.1	2.10597	1.07449	0.0036029	0.313554	chr25	795	sp|Q14541|HNF4G_HUMAN Hepatocyte nuclear factor 4-gamma OS=Homo sapiens GN=HNF4G PE=1 SV=3	gi|939671008|ref|XP_014282202.1| PREDICTED: transcription factor HNF-4 homolog isoform X3 [Halyomorpha halys]
CCG080299.1	2.39376	1.25928	0.00369628	0.314868	chr44	2031	sp|Q0P4F7|ACSF2_DANRE Acyl-CoA synthetase family member 2, mitochondrial OS=Danio rerio GN=acsf2 PE=2 SV=1	gi|926644469|ref|XP_013788504.1| PREDICTED: acyl-CoA synthetase family member 2, mitochondrial-like [Limulus polyphemus]
CCG018541.1	2.77358	1.47175	0.00372116	0.314868	chr56	300	sp|Q80Z60|ECE2_MOUSE Endothelin-converting enzyme 2 OS=Mus musculus GN=Ece2 PE=1 SV=2	gi|459172798|ref|XP_002130786.2| PREDICTED: endothelin-converting enzyme 1 [Ciona intestinalis]
CCG008977.1	2.00321	1.00232	0.00409809	0.336625	chr8	1449	sp|Q8JG64|PDIA3_CHICK Protein disulfide-isomerase A3 OS=Gallus gallus GN=PDIA3 PE=2 SV=1	gi|188011193|gb|ACD44938.1| protein-disulfide isomerase [Scylla paramamosain]
CCG053313.1	2.36942	1.24453	0.00422019	0.336625	chr60	807	sp|Q9VCA2|ORCT_DROME Organic cation transporter protein OS=Drosophila melanogaster GN=Orct PE=1 SV=1	gi|585715436|ref|XP_002741807.2| PREDICTED: organic cation transporter protein-like [Saccoglossus kowalevskii]
CCG012978.1	2.14868	1.10345	0.00422311	0.336625	chr63	438	sp|O46419|LIPT_BOVIN Lipoyltransferase 1, mitochondrial OS=Bos taurus GN=LIPT1 PE=1 SV=1	gi|156553799|ref|XP_001601889.1| PREDICTED: lipoyltransferase 1, mitochondrial-like [Nasonia vitripennis]
CCG030841.1	2.4903	1.31632	0.00431941	0.341824	chr56	870	sp|D3ZAT9|FAXC_RAT Failed axon connections homolog OS=Rattus norvegicus GN=Faxc PE=3 SV=1	gi|321475969|gb|EFX86930.1| GST-N-Metaxin-like protein [Daphnia pulex]
CCG046724.1	2.87906	1.5256	0.0044236	0.342771	chr11	465	sp|Q8N755|PQLC3_HUMAN PQ-loop repeat-containing protein 3 OS=Homo sapiens GN=PQLC3 PE=2 SV=1	gi|321467941|gb|EFX78929.1| hypothetical protein DAPPUDRAFT_320045 [Daphnia pulex]
CCG008999.1	2.1747	1.12082	0.00463706	0.347746	chr5	2082	sp|Q9VGZ5|CWO_DROME Transcription factor cwo OS=Drosophila melanogaster GN=cwo PE=1 SV=2	gi|675378771|gb|KFM71673.1| Hairy/enhancer-of-split related with YRPW motif protein 1, partial [Stegodyphus mimosarum]
CCG004553.1	2.96539	1.56822	0.00476166	0.353907	chr18	1749	sp|O95198|KLHL2_HUMAN Kelch-like protein 2 OS=Homo sapiens GN=KLHL2 PE=1 SV=2	gi|321474912|gb|EFX85876.1| hypothetical protein DAPPUDRAFT_313761 [Daphnia pulex]
CCG062194.1	2.25932	1.17589	0.00541225	0.377205	chr9	357	sp|P55096|ABCD3_MOUSE ATP-binding cassette sub-family D member 3 OS=Mus musculus GN=Abcd3 PE=1 SV=2	gi|987915134|ref|XP_015433495.1| PREDICTED: ATP-binding cassette sub-family D member 3 [Dufourea novaeangliae]
CCG000742.1	4.32563	2.11291	0.00541803	0.377205	chr37	588	sp|Q7QGS3|NUBP2_ANOGA Cytosolic Fe-S cluster assembly factor NUBP2 homolog OS=Anopheles gambiae GN=AGAP010873 PE=3 SV=4	gi|957836549|ref|XP_014668454.1| PREDICTED: cytosolic Fe-S cluster assembly factor NUBP2 homolog [Priapulus caudatus]
CCG003978.1	2.70954	1.43805	0.00551629	0.38163	chr5	1035	sp|Q9N0Z4|AT11B_RABIT Probable phospholipid-transporting ATPase IF (Fragment) OS=Oryctolagus cuniculus GN=ATP11B PE=1 SV=2	gi|926624725|ref|XP_013777830.1| PREDICTED: probable phospholipid-transporting ATPase IF [Limulus polyphemus]
CCG006588.1	2.01732	1.01244	0.00561417	0.383954	chr15	2610	sp|Q9VD09|PINTA_DROME Retinol-binding protein pinta OS=Drosophila melanogaster GN=pinta PE=2 SV=1	gi|646711639|gb|KDR16730.1| Alpha-tocopherol transfer protein-like, partial [Zootermopsis nevadensis]
scaffold_102912_unigene_1	2.23714	1.16165	0.005737	0.389549	chr18	675	sp|Q9BRT3|MIEN1_HUMAN Migration and invasion enhancer 1 OS=Homo sapiens GN=MIEN1 PE=1 SV=1	gi|304272539|gb|ADM18134.1| selenoprotein W2a [Eriocheir sinensis]
New047529.3	2.34967	1.23246	0.00580453	0.391717	chr14	2208	sp|P21836|ACES_MOUSE Acetylcholinesterase OS=Mus musculus GN=Ache PE=1 SV=1	gi|326579691|gb|ADZ96217.1| JHE-like carboxylesterase 1 [Pandalopsis japonica]
CCG039316.1	2.0789	1.05582	0.00609354	0.404585	chr16	7047	sp|Q69ZN7|MYOF_MOUSE Myoferlin OS=Mus musculus GN=Myof PE=1 SV=2	gi|999977936|gb|KXJ17110.1| Myoferlin [Exaiptasia pallida]
CCG061386.1	3.99219	1.99718	0.00620097	0.407495	chr1	768	sp|Q71R50|DHR11_CHICK Dehydrogenase/reductase SDR family member 11 OS=Gallus gallus GN=DHRS11 PE=2 SV=1	gi|919005894|ref|XP_013385782.1| PREDICTED: dehydrogenase/reductase SDR family member 11-like isoform X2 [Lingula anatina]
CCG038035.1	2.87328	1.5227	0.00634621	0.413067	chr53	1584	sp|B0UYT5|MFD6B_DANRE Major facilitator superfamily domain-containing protein 6-B OS=Danio rerio GN=mfsd6b PE=3 SV=1	gi|328707782|ref|XP_001949714.2| PREDICTED: major facilitator superfamily domain-containing protein 6-like [Acyrthosiphon pisum]
CCG005813.1	2.24542	1.16699	0.00647947	0.41926	chr1	300	sp|Q921A2|MYCT_RAT Proton myo-inositol cotransporter OS=Rattus norvegicus GN=Slc2a13 PE=1 SV=2	gi|918319194|gb|KOF87855.1| hypothetical protein OCBIM_22015906mg [Octopus bimaculoides]
CCG003145.1	27.3928	4.77573	0.00666796	0.427227	chr6	2544	sp|P40199|CEAM6_HUMAN Carcinoembryonic antigen-related cell adhesion molecule 6 OS=Homo sapiens GN=CEACAM6 PE=1 SV=3	gi|752876355|ref|XP_011255570.1| PREDICTED: nephrin-like isoform X3 [Camponotus floridanus]
CCG035843.1	5.25447	2.39355	0.00671999	0.427282	chr72	1353	sp|Q93105|INSR_AEDAE Insulin-like receptor OS=Aedes aegypti GN=InR PE=2 SV=2	gi|157127985|ref|XP_001661260.1| AAEL002317-PA [Aedes aegypti];gi|108882320|gb|EAT46545.1| AAEL002317-PA [Aedes aegypti]
CCG075863.1	8.48812	3.08545	0.0070785	0.432093	chr12	1107	sp|Q76EC5|CHST9_MOUSE Carbohydrate sulfotransferase 9 OS=Mus musculus GN=Chst9 PE=2 SV=1	gi|321456086|gb|EFX67203.1| hypothetical protein DAPPUDRAFT_115659 [Daphnia pulex]
CCG067912.1	5.03427	2.33178	0.00714917	0.432093	chr9	1296	sp|Q567I4|PLCX1_DANRE PI-PLC X domain-containing protein 1 OS=Danio rerio GN=plcxd1 PE=2 SV=1	gi|926620278|ref|XP_013775425.1| PREDICTED: PI-PLC X domain-containing protein 2-like [Limulus polyphemus]
CCG063908.1	2.19704	1.13556	0.00727266	0.434778	chr34	393	sp|Q27128|PAPSS_URECA Bifunctional 3&apos;-phosphoadenosine 5&apos;-phosphosulfate synthase OS=Urechis caupo PE=2 SV=1	gi|926652128|ref|XP_013792622.1| PREDICTED: bifunctional 3&apos;-phosphoadenosine 5&apos;-phosphosulfate synthase 2-like, partial [Limulus polyphemus]
CCG074947.1	2.19329	1.1331	0.00745234	0.440852	chr17	5163	sp|Q9W596|FUTSC_DROME Microtubule-associated protein futsch OS=Drosophila melanogaster GN=futsch PE=1 SV=4	gi|906472836|gb|KNC32874.1| Microtubule-associated protein futsch, partial [Lucilia cuprina]
CCG039882.1	3.09229	1.62867	0.00745441	0.440852	chr1	351	sp|P0DMQ6|DHSO_CHICK Sorbitol dehydrogenase OS=Gallus gallus GN=SORD PE=1 SV=1	gi|91077560|ref|XP_972368.1| PREDICTED: sorbitol dehydrogenase [Tribolium castaneum]
New068296.1	2.65837	1.41054	0.00768882	0.449878	chr73	780	sp|A7MB63|CTNS_BOVIN Cystinosin OS=Bos taurus GN=CTNS PE=2 SV=1	gi|736241721|ref|XP_010785078.1| PREDICTED: cystinosin, partial [Notothenia coriiceps]
CCG043290.1	2.77941	1.47478	0.00815507	0.469664	scaffold_42051	318	sp|P31649|S6A13_MOUSE Sodium- and chloride-dependent GABA transporter 2 OS=Mus musculus GN=Slc6a13 PE=1 SV=1	gi|565412062|dbj|BAO20822.1| taurine transporter [Euphausia superba]
CCG059878.1	9.59497	3.26228	0.00833648	0.471131	chr56	1128	sp|A2RU49|HYKK_HUMAN Hydroxylysine kinase OS=Homo sapiens GN=HYKK PE=1 SV=2	gi|646718372|gb|KDR20869.1| Aminoglycoside phosphotransferase domain-containing protein 1 [Zootermopsis nevadensis]
New058386.4	15.9813	3.99831	0.00846075	0.471131	chr38	5334	sp|Q9IBG7|KCP_XENLA Kielin/chordin-like protein OS=Xenopus laevis GN=kcp PE=2 SV=1	gi|694924026|ref|XP_009452446.1| PREDICTED: kielin/chordin-like protein isoform X1 [Pan troglodytes]
CCG017059.1	3.74505	1.90499	0.00847751	0.471131	chr61	1050	sp|A0JPQ8|ALKMO_RAT Alkylglycerol monooxygenase OS=Rattus norvegicus GN=Agmo PE=2 SV=1	gi|926630937|ref|XP_013781179.1| PREDICTED: alkylglycerol monooxygenase-like [Limulus polyphemus]
CCG006131.1	2.28501	1.1922	0.00890265	0.483791	chr30	1239	sp|Q99683|M3K5_HUMAN Mitogen-activated protein kinase kinase kinase 5 OS=Homo sapiens GN=MAP3K5 PE=1 SV=1	gi|824632835|gb|AKI88007.1| apoptosis signal-regulating kinase 1 [Litopenaeus vannamei]
CCG079797.1	4.60789	2.20411	0.00952712	0.490235	chr8	1068	sp|O95718|ERR2_HUMAN Steroid hormone receptor ERR2 OS=Homo sapiens GN=ESRRB PE=1 SV=3	gi|283825466|gb|ADB43256.1| estrogen-related receptor [Scylla paramamosain]
CCG003636.1	9.48905	3.24626	0.00960817	0.491581	chr31	1632	sp|J7FCF0|DMR3T_HORSE Doublesex and mab-3 related transcription factor 3, truncated OS=Equus caballus GN=DMRT3 PE=2 SV=1	gi|308507939|ref|XP_003116153.1| hypothetical protein CRE_08815 [Caenorhabditis remanei];gi|308251097|gb|EFO95049.1| hypothetical protein CRE_08815 [Caenorhabditis remanei]
CCG021613.1	3.0147	1.59201	0.0108535	0.530615	chr52	816	sp|P30531|SC6A1_HUMAN Sodium- and chloride-dependent GABA transporter 1 OS=Homo sapiens GN=SLC6A1 PE=1 SV=2	gi|565412060|dbj|BAO20821.1| GABA transporter1 [Euphausia superba]
CCG018540.1	2.05184	1.03692	0.0110897	0.532693	chr56	588	sp|Q9W436|NEP_DROME Neprilysin-1 OS=Drosophila melanogaster GN=Nep1 PE=2 SV=2	gi|322796038|gb|EFZ18659.1| hypothetical protein SINV_10976, partial [Solenopsis invicta]
CCG081277.1	2.74584	1.45725	0.01162	0.548585	chr49	432	sp|Q9NAM7|PHYD1_CAEEL Phytanoyl-CoA dioxygenase domain-containing protein 1 homolog OS=Caenorhabditis elegans GN=Y105C5B.9 PE=3 SV=1	gi|321477830|gb|EFX88788.1| hypothetical protein DAPPUDRAFT_230283 [Daphnia pulex]
CCG064432.1	3.16331	1.66144	0.0119468	0.556842	chr2	294	sp|P30876|RPB2_HUMAN DNA-directed RNA polymerase II subunit RPB2 OS=Homo sapiens GN=POLR2B PE=1 SV=1	gi|565412126|dbj|BAO20854.1| RNA polymerase II second largest subunit [Oratosquilla oratoria]
CCG049486.1	2.34918	1.23216	0.0124686	0.572935	chr12	720	sp|P46562|AL7A1_CAEEL Putative aldehyde dehydrogenase family 7 member A1 homolog OS=Caenorhabditis elegans GN=alh-9 PE=3 SV=2	gi|443714190|gb|ELU06714.1| hypothetical protein CAPTEDRAFT_179534 [Capitella teleta]
CCG054275.1	8.8316	3.14267	0.0128157	0.575399	chr35	654	sp|Q9VXD1|SINGL_DROME Protein singles bar OS=Drosophila melanogaster GN=sing PE=1 SV=1	gi|157123317|ref|XP_001660113.1| AAEL009493-PA [Aedes aegypti];gi|108874425|gb|EAT38650.1| AAEL009493-PA [Aedes aegypti]
New071503.1	2.27767	1.18756	0.0132129	0.583811	scaffold_77244	1791	sp|P35416|MYSP2_DROME Paramyosin, short form OS=Drosophila melanogaster GN=Prm PE=2 SV=2	gi|56283929|ref|NP_523475.3| salivary gland secretion 1 [Drosophila melanogaster];gi|55380421|gb|AAF50957.4| salivary gland secretion 1 [Drosophila melanogaster]
scaffold_40272_unigene_1	2.2994	1.20126	0.0133014	0.583811	chr3	1711	sp|Q7Z1E6|CALR_BOMMO Calreticulin OS=Bombyx mori GN=crt PE=1 SV=1	gi|345452841|gb|AEN94572.1| calreticulin [Scylla paramamosain];gi|908308408|gb|AKT09555.1| careticulin [Scylla paramamosain]
CCG050020.1	2.38499	1.25398	0.0134036	0.585078	chr47	840	sp|Q9EQS5|SC5D_RAT Lathosterol oxidase OS=Rattus norvegicus GN=Sc5d PE=1 SV=1	gi|998511226|ref|XP_015516127.1| PREDICTED: methylsterol monooxygenase 1-like [Neodiprion lecontei]
CCG064785.2	2.20746	1.14239	0.0142949	0.611844	chr73	882	sp|A5LGM7|TRET1_POLVA Facilitated trehalose transporter Tret1 OS=Polypedilum vanderplanki GN=Tret1 PE=1 SV=1	gi|645030340|ref|XP_008214124.1| PREDICTED: facilitated trehalose transporter Tret1-2 homolog isoform X1 [Nasonia vitripennis]
CCG082680.2	2.83349	1.50258	0.0154785	0.63414	chr58	2124	sp|Q9VRC9|NPC1B_DROME Niemann-Pick type protein homolog 1B OS=Drosophila melanogaster GN=Npc1b PE=2 SV=2	gi|321463817|gb|EFX74830.1| hypothetical protein DAPPUDRAFT_306990 [Daphnia pulex]
CCG027674.2	3.4759	1.79739	0.0155026	0.63414	chr49	1263	sp|A5PKH3|FAAA_BOVIN Fumarylacetoacetase OS=Bos taurus GN=FAH PE=2 SV=1	gi|919043664|ref|XP_013405049.1| PREDICTED: fumarylacetoacetase-like [Lingula anatina]
CCG007232.1	2.91995	1.54594	0.0155966	0.63414	chr10	942	sp|Q91V92|ACLY_MOUSE ATP-citrate synthase OS=Mus musculus GN=Acly PE=1 SV=1	gi|74205208|dbj|BAE23135.1| unnamed protein product [Mus musculus]
CCG048661.2	2.80166	1.48628	0.0158976	0.63414	chr18	567	sp|G9JJU2|GPX_PROCL Glutathione peroxidase OS=Procambarus clarkii GN=GPx PE=2 SV=1	gi|646699983|gb|KDR10349.1| Glutathione peroxidase 6 [Zootermopsis nevadensis]
CCG081789.1	2.47599	1.308	0.0160341	0.63414	chr5	1095	sp|Q9GZS9|CHST5_HUMAN Carbohydrate sulfotransferase 5 OS=Homo sapiens GN=CHST5 PE=2 SV=3	gi|195443366|ref|XP_002069388.1| uncharacterized protein Dwil_GK18727 [Drosophila willistoni];gi|194165473|gb|EDW80374.1| uncharacterized protein Dwil_GK18727 [Drosophila willistoni]
CCG078799.1	2.41455	1.27175	0.0160927	0.63414	chr44	4578	sp|Q9VGH7|CLCN2_DROME Chloride channel protein 2 OS=Drosophila melanogaster GN=ClC-a PE=2 SV=3	gi|751449935|ref|XP_011179221.1| PREDICTED: chloride channel protein 2 isoform X5 [Bactrocera cucurbitae];gi|751449937|ref|XP_011179222.1| PREDICTED: chloride channel protein 2 isoform X5 [Bactrocera cucurbitae];gi|751449939|ref|XP_011179223.1| PREDICTED: chloride channel protein 2 isoform X5 [Bactrocera cucurbitae];gi|751449941|ref|XP_011179224.1| PREDICTED: chloride channel protein 2 isoform X5…
CCG065286.1	2.11463	1.0804	0.0163727	0.63414	chr73	780	sp|Q9VDD7|S35B1_DROME Solute carrier family 35 member B1 homolog OS=Drosophila melanogaster GN=meigo PE=2 SV=1	gi|321469465|gb|EFX80445.1| hypothetical protein DAPPUDRAFT_304130 [Daphnia pulex]
CCG075261.1	2.03218	1.02303	0.01643	0.63414	chr53	360	sp|A1Z7T0|PKN_DROME Serine/threonine-protein kinase N OS=Drosophila melanogaster GN=Pkn PE=1 SV=1	gi|662222579|ref|XP_008485540.1| PREDICTED: serine/threonine-protein kinase N-like isoform X1 [Diaphorina citri];gi|662222581|ref|XP_008485541.1| PREDICTED: serine/threonine-protein kinase N-like isoform X2 [Diaphorina citri]
CCG078106.1	2.15863	1.11012	0.0168671	0.637588	chr8	2280	sp|Q64419|EST1_MESAU Liver carboxylesterase OS=Mesocricetus auratus PE=2 SV=1	gi|854938357|gb|AKN79605.1| juvenile hormone esterase-like protein [Portunus trituberculatus]
CCG049186.1	2.62337	1.39142	0.0177573	0.666417	chr12	873	sp|Q9DCG6|PBLD1_MOUSE Phenazine biosynthesis-like domain-containing protein 1 OS=Mus musculus GN=Pbld1 PE=1 SV=2	gi|156384166|ref|XP_001633202.1| predicted protein [Nematostella vectensis];gi|156220269|gb|EDO41139.1| predicted protein [Nematostella vectensis]
CCG029489.1	2.09766	1.06878	0.0181922	0.673007	chr8	2016	sp|Q2HJ18|VP33B_BOVIN Vacuolar protein sorting-associated protein 33B OS=Bos taurus GN=VPS33B PE=2 SV=1	gi|762129496|ref|XP_011447877.1| PREDICTED: vacuolar protein sorting-associated protein 33B-like isoform X2 [Crassostrea gigas]
CCG070293.1	3.82093	1.93392	0.0182324	0.673007	chr21	1059	sp|Q9P2D0|IBTK_HUMAN Inhibitor of Bruton tyrosine kinase OS=Homo sapiens GN=IBTK PE=1 SV=3	gi|695138058|ref|XP_009507692.1| PREDICTED: inhibitor of Bruton tyrosine kinase-like, partial [Phalacrocorax carbo]
CCG016046.1	2.01469	1.01056	0.0183192	0.673951	chr9	477	sp|P20135|GSTT1_CHICK Glutathione S-transferase theta-1 OS=Gallus gallus GN=GSTT1 PE=1 SV=3	gi|684941106|emb|CCQ19302.1| GST-theta [Macrobrachium rosenbergii]
CCG078103.1	2.50459	1.32458	0.0185629	0.678377	chr8	843	sp|Q19269|NAS14_CAEEL Zinc metalloproteinase nas-14 OS=Caenorhabditis elegans GN=nas-14 PE=2 SV=2	gi|926635733|ref|XP_013783768.1| PREDICTED: zinc metalloproteinase nas-4-like, partial [Limulus polyphemus]
CCG009061.1	2.0263	1.01885	0.0197066	0.694782	chr8	447	sp|A2VE52|ORN_BOVIN Oligoribonuclease, mitochondrial OS=Bos taurus GN=REXO2 PE=2 SV=1	gi|554524005|ref|XP_005856885.1| PREDICTED: oligoribonuclease, mitochondrial [Myotis brandtii]
CCG024565.1	5.62483	2.49181	0.0199902	0.700294	chr52	1824	sp|A4IHR1|TT30A_XENTR Tetratricopeptide repeat protein 30A OS=Xenopus tropicalis GN=ttc30a PE=2 SV=1	gi|926643428|ref|XP_013787939.1| PREDICTED: tetratricopeptide repeat protein 30A-like [Limulus polyphemus]
CCG054673.1	4.11264	2.04007	0.0201552	0.701606	chr42	1119	sp|Q9EQC0|CHST1_MOUSE Carbohydrate sulfotransferase 1 OS=Mus musculus GN=Chst1 PE=2 SV=1	gi|929346288|ref|XP_014088307.1| PREDICTED: carbohydrate sulfotransferase 4 isoform X1 [Bactrocera oleae]
CCG017185.2	2.87268	1.5224	0.0202328	0.702085	chr23	1044	sp|Q2HJF4|PBLD_BOVIN Phenazine biosynthesis-like domain-containing protein OS=Bos taurus GN=PBLD PE=2 SV=1	gi|972970704|ref|XP_015202436.1| PREDICTED: phenazine biosynthesis-like domain-containing protein isoform X2 [Lepisosteus oculatus]
CCG002698.1	2.54447	1.34737	0.0205893	0.7035	chr4	432	sp|A8WGB1|CCBE1_DANRE Collagen and calcium-binding EGF domain-containing protein 1 OS=Danio rerio GN=ccbe1 PE=1 SV=2	gi|642912548|ref|XP_008200908.1| PREDICTED: collagen and calcium-binding EGF domain-containing protein 1 [Tribolium castaneum]
CCG016946.1	3.13936	1.65047	0.0208908	0.705251	chr17	585	sp|Q8CCB5|MET24_MOUSE Methyltransferase-like protein 24 OS=Mus musculus GN=Mettl24 PE=2 SV=1	gi|443718230|gb|ELU08967.1| hypothetical protein CAPTEDRAFT_223719, partial [Capitella teleta]
CCG055961.1	2.93623	1.55397	0.0212353	0.705251	chr51	195	sp|Q5E9N4|AADAT_BOVIN Kynurenine/alpha-aminoadipate aminotransferase, mitochondrial OS=Bos taurus GN=AADAT PE=2 SV=1	gi|321479278|gb|EFX90234.1| hypothetical protein DAPPUDRAFT_299942 [Daphnia pulex]
CCG008586.2	2.2447	1.16652	0.0212858	0.705251	chr32	3051	sp|Q7TPD3|ROBO2_MOUSE Roundabout homolog 2 OS=Mus musculus GN=Robo2 PE=1 SV=2	gi|665816630|ref|XP_008557042.1| PREDICTED: protein sax-3 isoform X2 [Microplitis demolitor];gi|665816632|ref|XP_008557043.1| PREDICTED: protein sax-3 isoform X2 [Microplitis demolitor];gi|665816634|ref|XP_008557044.1| PREDICTED: protein sax-3 isoform X2 [Microplitis demolitor];gi|665816636|ref|XP_008557045.1| PREDICTED: protein sax-3 isoform X2 [Microplitis demolitor];gi|665816638|ref|XP_0085570…
CCG033568.1	3.19836	1.67733	0.0214712	0.70926	chr16	3036	sp|Q91W43|GCSP_MOUSE Glycine dehydrogenase (decarboxylating), mitochondrial OS=Mus musculus GN=Gldc PE=1 SV=1	gi|646718720|gb|KDR21089.1| Glycine dehydrogenase [decarboxylating], mitochondrial [Zootermopsis nevadensis]
CCG062014.1	2.70085	1.43341	0.0229279	0.728803	chr23	294	sp|Q9V6D6|CP301_DROME Probable cytochrome P450 301a1, mitochondrial OS=Drosophila melanogaster GN=Cyp301a1 PE=2 SV=1	gi|926627843|ref|XP_013779514.1| PREDICTED: cytochrome P450 302a1, mitochondrial-like, partial [Limulus polyphemus]
scaffold_91761_unigene_1	3.12563	1.64415	0.0231229	0.728803	chr8	1087	sp|O02380|ALL2_TYRPU Mite group 2 allergen Tyr p 2 OS=Tyrophagus putrescentiae PE=1 SV=1	gi|301176647|gb|ADK66340.1| ecdysteroid-regulated protein [Eriocheir sinensis];gi|319432635|gb|ADV57400.1| ecdysteroid-regulated protein [Eriocheir sinensis]
CCG045722.2	6.24123	2.64183	0.0234917	0.731889	chr58	597	sp|P18844|7B2_XENLA Neuroendocrine protein 7B2 (Fragment) OS=Xenopus laevis GN=sgne1 PE=1 SV=1	gi|211908636|gb|ACJ12615.1| neuroendocrine protein 7B2 precursor [Dermacentor variabilis]
CCG014322.1	2.61653	1.38766	0.0235127	0.731889	chr13	1179	sp|P83094|STIM_DROME Stromal interaction molecule homolog OS=Drosophila melanogaster GN=Stim PE=1 SV=1	gi|808135869|ref|XP_012170312.1| PREDICTED: stromal interaction molecule homolog isoform X2 [Bombus terrestris]
CCG041451.1	2.71432	1.44059	0.0246406	0.752908	chr41	1059	sp|B7NLA1|GHRA_ECO7I Glyoxylate/hydroxypyruvate reductase A OS=Escherichia coli O7:K1 (strain IAI39 / ExPEC) GN=ghrA PE=3 SV=1	gi|987903163|ref|XP_015439057.1| PREDICTED: glyoxylate/hydroxypyruvate reductase A-like [Dufourea novaeangliae]
CCG050025.1	2.28078	1.18953	0.0259358	0.774799	chr55	1812	sp|Q80V53|CHSTE_MOUSE Carbohydrate sulfotransferase 14 OS=Mus musculus GN=Chst14 PE=2 SV=2	gi|607356406|gb|EZA50928.1| Carbohydrate sulfotransferase [Cerapachys biroi]
CCG004977.1	2.29181	1.19649	0.0261301	0.774799	chr60	420	sp|P13129|LUCI_LUCCR Luciferin 4-monooxygenase OS=Luciola cruciata PE=1 SV=1	gi|646710837|gb|KDR16255.1| putative 4-coumarateCoA ligase 3 [Zootermopsis nevadensis]
New033624.1	2.744	1.45628	0.0261319	0.774799	chr70	5409	sp|P11799|MYLK_CHICK Myosin light chain kinase, smooth muscle OS=Gallus gallus GN=Mylk PE=1 SV=2	gi|805799281|ref|XP_012144080.1| PREDICTED: titin-like [Megachile rotundata]
CCG031656.1	2.06573	1.04665	0.0265327	0.780374	chr17	2487	sp|Q12884|SEPR_HUMAN Prolyl endopeptidase FAP OS=Homo sapiens GN=FAP PE=1 SV=5	gi|321476311|gb|EFX87272.1| hypothetical protein DAPPUDRAFT_307138 [Daphnia pulex]
CCG057045.1	2.61352	1.386	0.0267267	0.783563	scaffold_615	255	sp|Q3UIW8|RN224_MOUSE RING finger protein 224 OS=Mus musculus GN=Rnf224 PE=2 SV=1	gi|919073003|ref|XP_013417732.1| PREDICTED: tripartite motif-containing protein 3-like [Lingula anatina]
CCG018762.1	7.73865	2.95208	0.027115	0.784908	chr17	750	sp|E2IYB3|FCNV1_VARKO Veficolin-1 (Fragment) OS=Varanus komodoensis PE=2 SV=1	gi|662179288|gb|AIE45535.1| FreD [Penaeus monodon]
CCG028522.1	3.60894	1.85158	0.0283045	0.788184	chr7	945	sp|Q8MKK4|TRE12_DROME Facilitated trehalose transporter Tret1-2 homolog OS=Drosophila melanogaster GN=Tret1-2 PE=2 SV=1	gi|530565913|ref|XP_005279505.1| PREDICTED: solute carrier family 2, facilitated glucose transporter member 8 isoform X2 [Chrysemys picta bellii]
CCG062241.1	3.84655	1.94357	0.0283746	0.788184	chr50	945	sp|Q17RR3|LIPR3_HUMAN Pancreatic lipase-related protein 3 OS=Homo sapiens GN=PNLIPRP3 PE=2 SV=2	gi|970912217|ref|XP_015122367.1| PREDICTED: pancreatic triacylglycerol lipase-like [Diachasma alloeum]
New054807.1	6.14145	2.61858	0.0294941	0.799102	chr1	999	sp|Q7T2Z5|UNC5C_CHICK Netrin receptor UNC5C OS=Gallus gallus GN=UNC5C PE=2 SV=1	gi|646720818|gb|KDR22415.1| Netrin receptor UNC5C, partial [Zootermopsis nevadensis]
scaffold_15653_unigene_1	7.91081	2.98383	0.0298152	0.802596	chr45	2379	sp|P04254|HCYA_PANIN Hemocyanin A chain OS=Panulirus interruptus PE=1 SV=2	gi|468862089|gb|AGH32536.1| cryptocyanin [Eriocheir sinensis]
CCG009749.1	2.15922	1.11051	0.0302291	0.8039	chr13	441	sp|Q96GA7|SDSL_HUMAN Serine dehydratase-like OS=Homo sapiens GN=SDSL PE=1 SV=1	gi|999988474|gb|KXJ27560.1| Serine dehydratase-like [Exaiptasia pallida]
CCG073816.2	Inf	Inf	0.0308094	0.807676	chr38	813	sp|Q9VDH6|IR93A_DROME Ionotropic receptor 93a OS=Drosophila melanogaster GN=Ir93a PE=1 SV=3	gi|743404052|emb|CEF34375.1| Variant Ionotropic Glutamate Receptor, partial [Coenobita clypeatus]
CCG018543.1	2.21519	1.14743	0.030813	0.807676	chr56	327	sp|O16796|NPL11_CAEEL Neprilysin-11 OS=Caenorhabditis elegans GN=nep-11 PE=1 SV=2	gi|913316919|ref|XP_013189419.1| PREDICTED: neprilysin-11 [Amyelois transitella]
CCG011552.1	2.07284	1.05161	0.0310121	0.807676	chr11	1119	sp|O60669|MOT2_HUMAN Monocarboxylate transporter 2 OS=Homo sapiens GN=SLC16A7 PE=1 SV=2	gi|443717650|gb|ELU08617.1| hypothetical protein CAPTEDRAFT_220701 [Capitella teleta]
CCG029264.1	3.57103	1.83634	0.0311322	0.807676	chr51	675	sp|Q8N5Z0|AADAT_HUMAN Kynurenine/alpha-aminoadipate aminotransferase, mitochondrial OS=Homo sapiens GN=AADAT PE=1 SV=2	gi|321479278|gb|EFX90234.1| hypothetical protein DAPPUDRAFT_299942 [Daphnia pulex]
CCG039823.1	4.75974	2.25088	0.0314466	0.812001	chr57	417	sp|A4FVI0|ZSWM7_DANRE Zinc finger SWIM domain-containing protein 7 OS=Danio rerio GN=zswim7 PE=2 SV=2	gi|512820450|ref|XP_004911743.1| PREDICTED: zinc finger SWIM domain-containing protein 7 [Xenopus tropicalis]
CCG000972.1	3.56022	1.83197	0.0323957	0.830658	chr11	1497	sp|Q24174|ABRU_DROME Protein abrupt OS=Drosophila melanogaster GN=ab PE=1 SV=2	gi|321476624|gb|EFX87584.1| hypothetical protein DAPPUDRAFT_43166, partial [Daphnia pulex]
CCG064781.1	2.71339	1.4401	0.0329933	0.836831	chr73	1440	sp|A5LGM7|TRET1_POLVA Facilitated trehalose transporter Tret1 OS=Polypedilum vanderplanki GN=Tret1 PE=1 SV=1	gi|936599779|ref|XP_014213486.1| PREDICTED: facilitated trehalose transporter Tret1 isoform X2 [Copidosoma floridanum]
CCG045458.1	2.25548	1.17343	0.034207	0.853236	chr22	2772	sp|Q15392|DHC24_HUMAN Delta(24)-sterol reductase OS=Homo sapiens GN=DHCR24 PE=1 SV=2	gi|251825189|gb|ACT20728.1| hypothetical protein [Daphnia pulex];gi|321465668|gb|EFX76668.1| hypothetical protein DAPPUDRAFT_213873 [Daphnia pulex]
scaffold_37805_unigene_1	2.5392	1.34438	0.0344583	0.855624	chr61	1598	sp|Q25519|PRP2_MANSE Phenoloxidase subunit 2 OS=Manduca sexta GN=ppo PE=1 SV=3	gi|152003266|gb|ABS19633.1| prophenoloxdiase [Eriocheir sinensis]
CCG081155.2	2.28642	1.19309	0.0350674	0.86345	chr14	981	sp|P34519|TXTP_CAEEL Putative tricarboxylate transport protein, mitochondrial OS=Caenorhabditis elegans GN=K11H3.3 PE=3 SV=1	gi|270008543|gb|EFA04991.1| Calcium-binding mitochondrial carrier protein Aralar1-like Protein [Tribolium castaneum]
CCG006616.1	2.15856	1.11007	0.0351216	0.86345	scaffold_111166	225	sp|Q17QF0|AGT2_BOVIN Alanine--glyoxylate aminotransferase 2, mitochondrial OS=Bos taurus GN=AGXT2 PE=2 SV=1	gi|960988174|ref|XP_014809467.1| PREDICTED: alanineglyoxylate aminotransferase 2, mitochondrial [Calidris pugnax]
CCG035594.1	3.21554	1.68506	0.0360294	0.86345	scaffold_34376	960	sp|Q27367|CRQ_DROME Protein croquemort OS=Drosophila melanogaster GN=crq PE=1 SV=3	gi|300116995|dbj|BAJ10664.1| scavenger receptor class B, croquemort type [Marsupenaeus japonicus]
CCG078165.2	2.63978	1.40042	0.036428	0.867333	chr8	516	sp|Q7PWV1|AQP_ANOGA Aquaporin AQPAn.G OS=Anopheles gambiae GN=AGAP008842 PE=3 SV=4	gi|564113767|gb|AHB64460.1| aquaporin [Portunus trituberculatus]
CCG075893.2	2.06204	1.04407	0.036982	0.872965	chr1	783	sp|P54356|TSG_DROME Protein twisted gastrulation OS=Drosophila melanogaster GN=tsg PE=1 SV=1	gi|321459837|gb|EFX70886.1| hypothetical protein DAPPUDRAFT_202071 [Daphnia pulex]
CCG041329.1	2.34089	1.22706	0.0386738	0.893722	chr3	618	sp|Q2KIP7|MD2L2_BOVIN Mitotic spindle assembly checkpoint protein MAD2B OS=Bos taurus GN=MAD2L2 PE=2 SV=1	gi|646713861|gb|KDR18037.1| Mitotic spindle assembly checkpoint protein MAD2B [Zootermopsis nevadensis]
CCG041196.1	2.31773	1.21271	0.0398944	0.911472	chr10	870	sp|Q91V92|ACLY_MOUSE ATP-citrate synthase OS=Mus musculus GN=Acly PE=1 SV=1	gi|926637186|ref|XP_013784558.1| PREDICTED: ATP-citrate synthase-like [Limulus polyphemus]
CCG066642.1	2.68436	1.42458	0.0407206	0.919825	chr3	1296	sp|P49010|HEXC_BOMMO Chitooligosaccharidolytic beta-N-acetylglucosaminidase OS=Bombyx mori PE=1 SV=1	gi|586830138|gb|AHJ81101.1| beta-N-acetylglucosaminidase-like protein, partial [Portunus trituberculatus]
CCG065211.1	3.11022	1.63701	0.0413845	0.927914	chr73	1089	sp|A9ZSY2|TRET1_APILI Facilitated trehalose transporter Tret1 OS=Apis mellifera ligustica GN=Tret1 PE=1 SV=1	gi|260806545|ref|XP_002598144.1| hypothetical protein BRAFLDRAFT_82927 [Branchiostoma floridae];gi|229283416|gb|EEN54156.1| hypothetical protein BRAFLDRAFT_82927 [Branchiostoma floridae]
CCG040052.1	2.48914	1.31565	0.0420488	0.927914	chr17	1278	sp|Q7RPB4|ACT2_PLAYO Actin-2 OS=Plasmodium yoelii yoelii GN=PY01545 PE=3 SV=1	gi|675370369|gb|KFM63271.1| Actin, cytoplasmic, partial [Stegodyphus mimosarum]
CCG004409.1	2.32087	1.21467	0.0420675	0.927914	chr1	1566	sp|Q29496|CP3AO_SHEEP Cytochrome P450 3A24 OS=Ovis aries GN=CYP3A24 PE=2 SV=1	gi|386376749|gb|AFJ11398.1| thromboxane A synthase [Penaeus monodon]
CCG001767.1	2.68567	1.42528	0.0441567	0.939487	chr39	1764	sp|Q9VCA2|ORCT_DROME Organic cation transporter protein OS=Drosophila melanogaster GN=Orct PE=1 SV=1	gi|157132472|ref|XP_001662579.1| AAEL012443-PA [Aedes aegypti];gi|108871163|gb|EAT35388.1| AAEL012443-PA [Aedes aegypti]
New067353.1	2.82905	1.50032	0.0458671	0.945113	chr73	1131	sp|A3KGT9|GPT3L_DANRE Glycerol-3-phosphate acyltransferase 3-like OS=Danio rerio GN=agpat9l PE=3 SV=1	gi|900894705|gb|KMY96250.1| uncharacterized protein Dsimw501_GD11832, isoform C [Drosophila simulans]
CCG062184.1	2.82145	1.49644	0.0471019	0.949115	chr18	426	sp|D4A1J4|BDH2_RAT 3-hydroxybutyrate dehydrogenase type 2 OS=Rattus norvegicus GN=Bdh2 PE=3 SV=2	gi|625229859|ref|XP_007606198.1| PREDICTED: 3-hydroxybutyrate dehydrogenase type 2, partial [Cricetulus griseus]
CCG050735.1	2.24575	1.1672	0.0471766	0.949115	chr11	903	sp|P80193|BODG_PSESK Gamma-butyrobetaine dioxygenase OS=Pseudomonas sp. (strain AK-1) PE=1 SV=1	gi|321464650|gb|EFX75656.1| hypothetical protein DAPPUDRAFT_226211 [Daphnia pulex]
CCG025192.1	2.41033	1.26923	0.0472832	0.949115	chr6	1884	sp|Q9Y4K0|LOXL2_HUMAN Lysyl oxidase homolog 2 OS=Homo sapiens GN=LOXL2 PE=1 SV=1	gi|321470078|gb|EFX81056.1| hypothetical protein DAPPUDRAFT_50513 [Daphnia pulex]
CCG073087.1	2.07773	1.05501	0.0475921	0.951193	chr5	738	sp|Q2KI13|SGSM3_BOVIN Small G protein signaling modulator 3 OS=Bos taurus GN=SGSM3 PE=2 SV=1	gi|929368884|ref|XP_014094263.1| PREDICTED: small G protein signaling modulator 3 homolog [Bactrocera oleae]
CCG002414.1	2.86307	1.51756	0.0487155	0.963728	scaffold_104188	528	sp|P59837|RDH12_BOVIN Retinol dehydrogenase 12 OS=Bos taurus GN=RDH12 PE=2 SV=1	gi|662218603|ref|XP_008483340.1| PREDICTED: retinol dehydrogenase 11-like, partial [Diaphorina citri]
CCG041999.1	2.93201	1.55189	0.0490134	0.963964	chr64	465	sp|P41148|ENPL_CANLF Endoplasmin OS=Canis lupus familiaris GN=HSP90B1 PE=1 SV=1	gi|442540097|gb|AGC54636.1| heat shock protein 90 [Scylla paramamosain]
CCG051821.1	3.9307	1.97479	0.0492801	0.963964	chr66	510	sp|Q9WU56|TRUA_MOUSE tRNA pseudouridine synthase A OS=Mus musculus GN=Pus1 PE=1 SV=2	gi|926644493|ref|XP_013788517.1| PREDICTED: tRNA pseudouridine synthase A, mitochondrial-like [Limulus polyphemus]
CCG003039.1	3.41841	1.77333	0.0499613	0.966362	chr57	1785	sp|Q9U639|HSP7D_MANSE Heat shock 70 kDa protein cognate 4 OS=Manduca sexta PE=2 SV=1	gi|268321240|gb|ACZ02405.1| heat shock protein 70 [Portunus trituberculatus]
