# Supplementary material for: Microbiome and transcriptome analyses reveal the influence of calcined dolomite application on Eriocheir sinensis in a rice–crab co-culture system
Source: Sci Rep. 2023 Oct 20;13:17932. doi: 10.1038/s41598-023-39099-1 (PMC10589332; doi:10.1038/s41598-023-39099-1)
Supplement: Supplementary file 10 — Supplementary Table 3. [file 41598_2023_39099_MOESM10_ESM.xlsx]

## Sheet: TableS3
Table S3 Downregulated genes
id	foldChange(I/J)(I/J)	log2FoldChange	pval	padj	Chromosome	Length	Swissprot	NR
CCG046069.1	0.194519	-2.36202	2.44093e-08	5.37005e-05	chr59	726	sp|P07146|TRY2_MOUSE Anionic trypsin-2 OS=Mus musculus GN=Prss2 PE=1 SV=1	gi|284027782|gb|ADB66714.1| trypsin 3 [Panulirus argus]
CCG049261.1	0.279312	-1.84005	7.65515e-07	0.00120295	chr38	2001	sp|P48067|SC6A9_HUMAN Sodium- and chloride-dependent glycine transporter 1 OS=Homo sapiens GN=SLC6A9 PE=1 SV=3	gi|675365456|gb|KFM58358.1| Sodium- and chloride-dependent glycine transporter 2, partial [Stegodyphus mimosarum]
CCG025902.1	0.239091	-2.06437	7.92058e-06	0.00622332	chr12	2274	sp|Q5YCC5|TMC7_CHICK Transmembrane channel-like protein 7 OS=Gallus gallus GN=Tmc7 PE=2 SV=1	gi|919086071|ref|XP_013380167.1| PREDICTED: transmembrane channel-like protein 7 isoform X2 [Lingula anatina]
CCG041453.1	0.332825	-1.58717	1.2194e-05	0.00838337	chr41	2070	sp|O16025|AOSL_PLEHO Allene oxide synthase-lipoxygenase protein OS=Plexaura homomalla PE=1 SV=1	gi|494593975|gb|AGL39312.1| lipoxygenase [Penaeus monodon]
CCG039986.1	0.114783	-3.12302	1.70148e-05	0.010398	chr37	2292	sp|A7Y2W8|SC6A9_XENLA Sodium- and chloride-dependent glycine transporter 1 OS=Xenopus laevis GN=slc6a9 PE=2 SV=1	gi|607355027|gb|EZA49623.1| Sodium- and chloride-dependent glycine transporter [Cerapachys biroi]
CCG045125.1	0.342543	-1.54564	1.83626e-05	0.0104567	chr7	1401	sp|Q09803|VPS4_SCHPO Suppressor protein of bem1/bed5 double mutants OS=Schizosaccharomyces pombe (strain 972 / ATCC 24843) GN=vps4 PE=3 SV=1	gi|291238538|ref|XP_002739185.1| PREDICTED: vacuolar protein sorting-associated protein 4-like [Saccoglossus kowalevskii]
scaffold_12290_unigene_2	0.378646	-1.40108	2.63635e-05	0.0120833	chr13	683	sp|C0KJQ4|ALPS_PORTR Anti-lipopolysaccharide factor OS=Portunus trituberculatus GN=ALF PE=2 SV=2	gi|110671838|gb|ABG82027.1| anti-lipopolysaccharide factor [Eriocheir sinensis]
CCG004500.1	0.226791	-2.14056	4.36522e-05	0.0176688	chr9	549	sp|O94806|KPCD3_HUMAN Serine/threonine-protein kinase D3 OS=Homo sapiens GN=PRKD3 PE=1 SV=1	gi|926617028|ref|XP_013773662.1| PREDICTED: serine/threonine-protein kinase D1-like [Limulus polyphemus]
CCG010732.1	0.369637	-1.43582	4.49751e-05	0.0176688	chr38	2172	sp|Q64380|SARDH_RAT Sarcosine dehydrogenase, mitochondrial OS=Rattus norvegicus GN=Sardh PE=1 SV=2	gi|532004198|ref|XP_005346273.1| PREDICTED: sarcosine dehydrogenase, mitochondrial [Microtus ochrogaster];gi|913490506|ref|XP_013201507.1| PREDICTED: sarcosine dehydrogenase, mitochondrial [Microtus ochrogaster];gi|913490508|ref|XP_013201508.1| PREDICTED: sarcosine dehydrogenase, mitochondrial [Microtus ochrogaster]
CCG002672.1	0.243828	-2.03607	5.17054e-05	0.0189586	chr16	1344	sp|Q9JI90|RNF14_MOUSE E3 ubiquitin-protein ligase RNF14 OS=Mus musculus GN=Rnf14 PE=1 SV=2	gi|765140236|ref|XP_011481490.1| PREDICTED: E3 ubiquitin-protein ligase RNF14 [Oryzias latipes];gi|765140238|ref|XP_011481491.1| PREDICTED: E3 ubiquitin-protein ligase RNF14 [Oryzias latipes]
CCG058181.1	0.0484631	-4.36697	8.42972e-05	0.0290239	chr26	645	sp|P00940|TPIS_CHICK Triosephosphate isomerase OS=Gallus gallus GN=TPI1 PE=1 SV=2	gi|296045879|gb|ADG86240.1| triosephosphate isomerase [Penaeus monodon]
CCG004498.1	0.253356	-1.98076	8.44331e-05	0.0290239	chr9	1125	sp|Q9WTQ1|KPCD1_RAT Serine/threonine-protein kinase D1 OS=Rattus norvegicus GN=Prkd1 PE=1 SV=2	gi|328780754|ref|XP_396063.4| PREDICTED: serine/threonine-protein kinase D3 isoformX2 [Apis mellifera]
New048796.1	0.357888	-1.48242	9.4981e-05	0.0307291	chr16	534	sp|O95990|F107A_HUMAN Protein FAM107A OS=Homo sapiens GN=FAM107A PE=1 SV=1	gi|662204344|ref|XP_008475546.1| PREDICTED: uncharacterized protein LOC103512554 [Diaphorina citri]
CCG025455.1	0.299806	-1.7379	0.000101899	0.0320252	chr20	1140	sp|Q96JT2|S45A3_HUMAN Solute carrier family 45 member 3 OS=Homo sapiens GN=SLC45A3 PE=2 SV=1	gi|762133631|ref|XP_011450025.1| PREDICTED: solute carrier family 45 member 3-like isoform X6 [Crassostrea gigas]
CCG025456.1	0.32223	-1.63384	0.00013818	0.0406449	chr20	618	sp|Q95KI5|S45A3_MACFA Solute carrier family 45 member 3 OS=Macaca fascicularis GN=SLC45A3 PE=2 SV=1	gi|762133631|ref|XP_011450025.1| PREDICTED: solute carrier family 45 member 3-like isoform X6 [Crassostrea gigas]
CCG078205.4	0.325341	-1.61998	0.000151004	0.0425909	chr8	4437	sp|Q14517|FAT1_HUMAN Protocadherin Fat 1 OS=Homo sapiens GN=FAT1 PE=1 SV=2	gi|170048314|ref|XP_001870677.1| cadherin [Culex quinquefasciatus];gi|167870411|gb|EDS33794.1| cadherin [Culex quinquefasciatus]
CCG035850.1	0.380724	-1.39318	0.000235005	0.060827	chr9	1134	sp|Q6NUT3|MFS12_HUMAN Major facilitator superfamily domain-containing protein 12 OS=Homo sapiens GN=MFSD12 PE=1 SV=2	gi|321478135|gb|EFX89093.1| hypothetical protein DAPPUDRAFT_304667 [Daphnia pulex]
scaffold_103545_unigene_1	0.383732	-1.38183	0.000241013	0.060827	chr57	969	sp|Q29058|LEG4_PIG Galectin-4 OS=Sus scrofa GN=LGALS4 PE=2 SV=1	gi|294718621|gb|ADF32023.1| galectin [Eriocheir sinensis]
CCG036806.1	0.319457	-1.64631	0.000249508	0.0609907	chr46	270	sp|P11352|GPX1_MOUSE Glutathione peroxidase 1 OS=Mus musculus GN=Gpx1 PE=1 SV=2	gi|345101162|gb|AEN69448.1| selenium-dependent glutathione peroxidase [Scylla paramamosain]
scaffold_21021_unigene_1	0.330879	-1.59562	0.000317758	0.074369	chr57	1822	sp|O35598|ADA10_MOUSE Disintegrin and metalloproteinase domain-containing protein 10 OS=Mus musculus GN=Adam10 PE=1 SV=2	gi|684650586|gb|AIN75603.1| disintegrin and metalloproteinase domain-containing protein 10 [Eriocheir sinensis]
CCG069065.2	0.414256	-1.27141	0.000355475	0.0774046	chr21	3300	sp|Q25479|NKCL_MANSE Bumetanide-sensitive sodium-(potassium)-chloride cotransporter OS=Manduca sexta PE=2 SV=1	gi|6179898|gb|AAF05702.1|AF190129_1 Na+/K+/2Cl- cotransporter [Callinectes sapidus]
CCG057412.1	0.289354	-1.78909	0.000406835	0.0828737	chr9	639	sp|Q15139|KPCD1_HUMAN Serine/threonine-protein kinase D1 OS=Homo sapiens GN=PRKD1 PE=1 SV=2	gi|242010805|ref|XP_002426149.1| serine/threonine-protein kinase D1, putative [Pediculus humanus corporis];gi|212510196|gb|EEB13411.1| serine/threonine-protein kinase D1, putative [Pediculus humanus corporis]
CCG008493.1	0.353898	-1.4986	0.000435898	0.0856229	chr29	2295	sp|Q8IV36|HID1_HUMAN Protein HID1 OS=Homo sapiens GN=HID1 PE=1 SV=1	gi|646706757|gb|KDR13834.1| hypothetical protein L798_12013 [Zootermopsis nevadensis]
CCG032069.1	0.41638	-1.26403	0.000506136	0.0943644	chr20	609	sp|G5CTG4|AQP7_MILTA Aquaporin-7 OS=Milnesium tardigradum GN=AQP7 PE=2 SV=1	gi|443697018|gb|ELT97593.1| hypothetical protein CAPTEDRAFT_125390 [Capitella teleta]
CCG039742.1	0.407277	-1.29592	0.000863342	0.133757	chr66	987	sp|Q60960|IMA5_MOUSE Importin subunit alpha-5 OS=Mus musculus GN=Kpna1 PE=1 SV=2	gi|646707351|gb|KDR14157.1| Importin subunit alpha-7 [Zootermopsis nevadensis]
CCG017303.2	0.370358	-1.43301	0.000982672	0.146073	chr7	1125	sp|Q6P8E9|NH2L1_XENTR NHP2-like protein 1 OS=Xenopus tropicalis GN=snu13 PE=2 SV=1	gi|780050944|ref|XP_784806.4| PREDICTED: uncharacterized protein LOC579607 isoform X1 [Strongylocentrotus purpuratus];gi|780050959|ref|XP_011669174.1| PREDICTED: uncharacterized protein LOC579607 isoform X2 [Strongylocentrotus purpuratus];gi|780050966|ref|XP_011669175.1| PREDICTED: uncharacterized protein LOC579607 isoform X1 [Strongylocentrotus purpuratus]
CCG023488.1	0.436036	-1.19748	0.00103214	0.149388	chr65	891	sp|Q9VIM5|ARPC2_DROME Actin-related protein 2/3 complex subunit 2 OS=Drosophila melanogaster GN=Arpc2 PE=2 SV=2	gi|646720343|gb|KDR22101.1| putative actin-related protein 2/3 complex subunit 2 [Zootermopsis nevadensis]
CCG012786.1	0.423109	-1.2409	0.00128129	0.166073	chr13	1002	sp|P16220|CREB1_HUMAN Cyclic AMP-responsive element-binding protein 1 OS=Homo sapiens GN=CREB1 PE=1 SV=2	gi|556912552|gb|AGZ84433.1| cAMP-responsive element binding protein, partial [Procambarus clarkii]
CCG071532.1	0.404674	-1.30517	0.00133923	0.167074	chr19	3288	sp|Q6PCB5|RSBNL_HUMAN Round spermatid basic protein 1-like protein OS=Homo sapiens GN=RSBN1L PE=1 SV=2	gi|646719796|gb|KDR21782.1| Round spermatid basic protein 1 [Zootermopsis nevadensis]
CCG018306.2	0.322699	-1.63174	0.00135178	0.167074	chr50	2280	sp|Q921V5|MGAT2_MOUSE Alpha-1,6-mannosyl-glycoprotein 2-beta-N-acetylglucosaminyltransferase OS=Mus musculus GN=Mgat2 PE=1 SV=1	gi|968092917|ref|XP_015024866.1| uncharacterized protein Dvir_GJ14322, isoform B [Drosophila virilis];gi|946558990|gb|KRF78255.1| uncharacterized protein Dvir_GJ14322, isoform B [Drosophila virilis]
scaffold_99900_unigene_1	0.46157	-1.11538	0.00157189	0.187943	chr53	4379	sp|P11584|ITBX_DROME Integrin beta-PS OS=Drosophila melanogaster GN=mys PE=1 SV=3	gi|826135715|gb|AKJ26284.1| integrin [Eriocheir sinensis]
CCG006052.1	0.470486	-1.08778	0.00173111	0.196312	chr40	1587	sp|Q5ZLM0|CDC73_CHICK Parafibromin OS=Gallus gallus GN=CDC73 PE=2 SV=1	gi|795077083|ref|XP_011876554.1| PREDICTED: parafibromin [Vollenhovia emeryi]
CCG075649.1	0.335387	-1.5761	0.00184657	0.203123	chr55	423	sp|Q9VU84|DBNL_DROME Drebrin-like protein OS=Drosophila melanogaster GN=Abp1 PE=1 SV=1	gi|391330650|ref|XP_003739768.1| PREDICTED: drebrin-like protein B-like [Metaseiulus occidentalis]
CCG040833.1	0.320646	-1.64095	0.00193852	0.211126	chr6	1914	sp|P29776|ETS6_DROME DNA-binding protein D-ETS-6 OS=Drosophila melanogaster GN=Ets21C PE=2 SV=2	gi|646713273|gb|KDR17692.1| DNA-binding protein D-ETS-6, partial [Zootermopsis nevadensis]
CCG079843.1	0.441337	-1.18005	0.00198521	0.214091	chr58	1290	sp|O76757|SAHH_ANOGA Adenosylhomocysteinase OS=Anopheles gambiae GN=Ahcy13 PE=2 SV=2	gi|926647999|ref|XP_013790398.1| PREDICTED: adenosylhomocysteinase-like [Limulus polyphemus]
CCG041425.1	0.3459	-1.53157	0.00218429	0.223478	chr17	1320	sp|Q8BTN6|LENG9_MOUSE Leukocyte receptor cluster member 9 OS=Mus musculus GN=Leng9 PE=2 SV=1	gi|225709402|gb|ACO10547.1| Leukocyte receptor cluster member 9 [Caligus rogercresseyi]
CCG013641.1	0.411468	-1.28115	0.00229701	0.229701	chr21	402	sp|Q9VZI3|UN112_DROME Unc-112-related protein OS=Drosophila melanogaster GN=Fit1 PE=1 SV=1	gi|646640083|gb|KDQ71557.1| Unc-112-related protein [Zootermopsis nevadensis]
CCG010731.1	0.322644	-1.63198	0.00239999	0.235714	chr38	324	sp|Q64380|SARDH_RAT Sarcosine dehydrogenase, mitochondrial OS=Rattus norvegicus GN=Sardh PE=1 SV=2	gi|919036487|ref|XP_013401693.1| PREDICTED: sarcosine dehydrogenase, mitochondrial-like [Lingula anatina]
CCG021395.1	0.441916	-1.17816	0.00286047	0.272202	chr13	483	sp|Q1L8J7|YAP1_DANRE Transcriptional coactivator YAP1 OS=Danio rerio GN=yap1 PE=2 SV=2	gi|930667647|gb|KPJ08730.1| Protein yorkie [Papilio machaon]
CCG033411.1	0.339764	-1.5574	0.00289524	0.272202	chr50	525	sp|P46414|CDN1B_MOUSE Cyclin-dependent kinase inhibitor 1B OS=Mus musculus GN=Cdkn1b PE=1 SV=2	gi|926611365|ref|XP_013793464.1| PREDICTED: cyclin-dependent kinase inhibitor 1B-like [Limulus polyphemus]
CCG079246.1	0.25641	-1.96347	0.00300366	0.275913	chr17	489	sp|F1QH17|MCA3A_DANRE Protein-methionine sulfoxide oxidase mical3a OS=Danio rerio GN=mical3a PE=2 SV=2	gi|675370435|gb|KFM63337.1| Protein-methionine sulfoxide oxidase MICAL3, partial [Stegodyphus mimosarum]
CCG002818.1	0.408069	-1.29312	0.00325636	0.29015	chr24	996	sp|P29747|CREBA_DROME Cyclic AMP response element-binding protein A OS=Drosophila melanogaster GN=CrebA PE=1 SV=2	gi|952542650|gb|KRT86808.1| hypothetical protein AMK59_3011, partial [Oryctes borbonicus]
CCG054123.1	0.44286	-1.17508	0.00327078	0.29015	chr22	759	sp|P49748|ACADV_HUMAN Very long-chain specific acyl-CoA dehydrogenase, mitochondrial OS=Homo sapiens GN=ACADVL PE=1 SV=1	gi|91076006|ref|XP_966406.1| PREDICTED: very long-chain specific acyl-CoA dehydrogenase, mitochondrial [Tribolium castaneum];gi|270014595|gb|EFA11043.1| putative medium-chain specific acyl-CoA dehydrogenase, mitochondrial-like Protein [Tribolium castaneum]
CCG031726.1	0.454774	-1.13678	0.00362013	0.313554	chr7	396	sp|P35580|MYH10_HUMAN Myosin-10 OS=Homo sapiens GN=MYH10 PE=1 SV=3	gi|998522518|ref|XP_015522337.1| PREDICTED: myosin heavy chain, non-muscle-like, partial [Neodiprion lecontei]
CCG013642.1	0.354754	-1.49511	0.00371692	0.314868	chr21	1575	sp|Q9VZI3|UN112_DROME Unc-112-related protein OS=Drosophila melanogaster GN=Fit1 PE=1 SV=1	gi|755970107|ref|XP_011306717.1| PREDICTED: unc-112-related protein-like [Fopius arisanus]
CCG027384.1	0.471768	-1.08385	0.00389166	0.32678	chr25	954	sp|Q6Q137|SEPT7_BOVIN Septin-7 OS=Bos taurus GN=SEPT7 PE=2 SV=2	gi|646723095|gb|KDR23844.1| Protein peanut [Zootermopsis nevadensis]
CCG032070.1	0.354369	-1.49668	0.00399788	0.333157	scaffold_31330	462	sp|Q9Y3B1|PLD3B_HUMAN PRELI domain containing protein 3B OS=Homo sapiens GN=PRELID3B PE=2 SV=2	gi|319894760|gb|ADV76535.1| slowmo protein variant 3 [Ostrinia nubilalis]
CCG057442.1	0.248098	-2.01102	0.00412884	0.336625	chr40	942	sp|A5A6K7|CBPE_PANTR Carboxypeptidase E OS=Pan troglodytes GN=CPE PE=2 SV=1	gi|646699978|gb|KDR10344.1| Carboxypeptidase E [Zootermopsis nevadensis]
CCG013050.1	0.489365	-1.03102	0.00413395	0.336625	chr60	840	sp|Q9R099|TBL2_MOUSE Transducin beta-like protein 2 OS=Mus musculus GN=Tbl2 PE=1 SV=2	gi|926623746|ref|XP_013777302.1| PREDICTED: transducin beta-like protein 2 [Limulus polyphemus]
CCG062805.1	0.256035	-1.96559	0.0044948	0.343352	chr13	1620	sp|Q5PQ35|MARH2_XENLA E3 ubiquitin-protein ligase MARCH2 OS=Xenopus laevis GN=march2 PE=2 SV=1	gi|751226678|ref|XP_011166782.1| PREDICTED: uncharacterized protein LOC105200772 [Solenopsis invicta];gi|751226680|ref|XP_011166783.1| PREDICTED: uncharacterized protein LOC105200772 [Solenopsis invicta]
CCG071165.4	0.49887	-1.00326	0.00501182	0.365099	chr4	3918	sp|Q8NDA8|MROH1_HUMAN Maestro heat-like repeat-containing protein family member 1 OS=Homo sapiens GN=MROH1 PE=2 SV=3	gi|919096781|ref|XP_013385056.1| PREDICTED: maestro heat-like repeat-containing protein family member 1 isoform X2 [Lingula anatina]
CCG060155.1	0.237322	-2.07508	0.00508728	0.365752	scaffold_66152	381	sp|O70247|SC5A6_RAT Sodium-dependent multivitamin transporter OS=Rattus norvegicus GN=Slc5a6 PE=2 SV=1	gi|646697165|gb|KDR09026.1| hypothetical protein L798_01152, partial [Zootermopsis nevadensis]
CCG029923.1	0.0625426	-3.99902	0.00536335	0.377205	chr69	360	sp|P22555|MYC_MARMO Myc proto-oncogene protein OS=Marmota monax GN=MYC PE=2 SV=2	gi|321468358|gb|EFX79343.1| Myc, dMyc-like protein, partial [Daphnia pulex]
CCG082447.1	0.372651	-1.4241	0.0056197	0.383954	chr33	444	sp|Q5ZJR8|ELOV6_CHICK Elongation of very long chain fatty acids protein 6 OS=Gallus gallus GN=ELOVL6 PE=2 SV=1	gi|646701508|gb|KDR11198.1| Elongation of very long chain fatty acids protein 6 [Zootermopsis nevadensis]
CCG082796.1	0.345071	-1.53503	0.00605601	0.404585	chr16	1401	sp|P42519|STAR_DROME Protein Star OS=Drosophila melanogaster GN=S PE=2 SV=1	gi|662225065|ref|XP_008486911.1| PREDICTED: protein Star-like [Diaphorina citri]
CCG066036.1	0	-Inf	0.00678421	0.427981	chr73	444	sp|Q05546|TENR_RAT Tenascin-R OS=Rattus norvegicus GN=Tnr PE=1 SV=1	gi|662179288|gb|AIE45535.1| FreD [Penaeus monodon]
CCG002098.1	0.317524	-1.65506	0.00726879	0.434778	chr57	2109	sp|Q9UPU7|TBD2B_HUMAN TBC1 domain family member 2B OS=Homo sapiens GN=TBC1D2B PE=1 SV=2	gi|926637246|ref|XP_013784589.1| PREDICTED: TBC1 domain family member 2B-like [Limulus polyphemus]
CCG048420.1	0.4685	-1.09388	0.00755728	0.444546	chr25	1830	sp|P70704|AT8A1_MOUSE Phospholipid-transporting ATPase IA OS=Mus musculus GN=Atp8a1 PE=1 SV=2	gi|646718837|gb|KDR21171.1| putative phospholipid-transporting ATPase IA, partial [Zootermopsis nevadensis]
CCG053489.1	0	-Inf	0.0085232	0.471131	chr56	675	sp|Q6DCX2|AGO2_XENLA Protein argonaute-2 OS=Xenopus laevis GN=ago2 PE=2 SV=1	gi|563729913|gb|AHB63227.1| argonaute2 [Penaeus monodon]
CCG064863.1	0.417176	-1.26127	0.00889655	0.483791	chr73	1098	sp|P07764|ALF_DROME Fructose-bisphosphate aldolase OS=Drosophila melanogaster GN=Ald PE=1 SV=5	gi|659114130|gb|AID61753.1| fructose 1,6-biphosphate-aldolase A [Fenneropenaeus chinensis]
CCG034103.1	0.404927	-1.30426	0.00892814	0.483791	chr26	1080	sp|O54829|RGS7_MOUSE Regulator of G-protein signaling 7 OS=Mus musculus GN=Rgs7 PE=1 SV=2	gi|646710051|gb|KDR15671.1| hypothetical protein L798_09748 [Zootermopsis nevadensis]
CCG069674.1	0.364941	-1.45426	0.00900516	0.484779	chr14	1572	sp|P10040|CRB_DROME Protein crumbs OS=Drosophila melanogaster GN=crb PE=1 SV=3	gi|321472488|gb|EFX83458.1| hypothetical protein DAPPUDRAFT_301952 [Daphnia pulex]
CCG050096.1	0.442237	-1.17711	0.00916672	0.484779	chr5	2106	sp|Q9H165|BC11A_HUMAN B-cell lymphoma/leukemia 11A OS=Homo sapiens GN=BCL11A PE=1 SV=2	gi|926608292|ref|XP_013777187.1| PREDICTED: B-cell lymphoma/leukemia 11A-like [Limulus polyphemus]
CCG006925.1	0.473556	-1.07839	0.00934476	0.490235	chr1	1611	sp|P32866|GPRK2_DROME G protein-coupled receptor kinase 2 OS=Drosophila melanogaster GN=Gprk2 PE=1 SV=3	gi|987899063|ref|XP_015438101.1| PREDICTED: G protein-coupled receptor kinase 2 [Dufourea novaeangliae]
CCG047688.1	0.429473	-1.21936	0.00938555	0.490235	chr38	1131	sp|P10984|ACT2_CAEEL Actin-2 OS=Caenorhabditis elegans GN=act-2 PE=3 SV=3	gi|207298847|gb|ACI23575.1| cytoplasmic type actin 3 [Homarus americanus]
CCG031863.1	0.138413	-2.85295	0.0109748	0.532693	chr24	522	sp|P14133|ASO_CUCSA L-ascorbate oxidase OS=Cucumis sativus PE=1 SV=1	gi|321470899|gb|EFX81873.1| hypothetical protein DAPPUDRAFT_317026 [Daphnia pulex]
CCG026799.1	0.477475	-1.0665	0.0110569	0.532693	chr53	441	sp|Q9VPW8|PINO_DROME Protein pinocchio OS=Drosophila melanogaster GN=Pino PE=2 SV=1	gi|322795278|gb|EFZ18083.1| hypothetical protein SINV_03579, partial [Solenopsis invicta]
CCG055530.2	0.348992	-1.51873	0.0118668	0.556778	chr67	1590	sp|A0A0G2KQY6|S39AE_DANRE Zinc transporter ZIP14 OS=Danio rerio GN=slc39a14 PE=2 SV=1	gi|646713774|gb|KDR17995.1| Zinc transporter ZIP14 [Zootermopsis nevadensis]
scaffold_39664_unigene_1	0.257976	-1.95469	0.0121519	0.561644	chr32	394	sp|A8MV23|SERP3_HUMAN Serpin E3 OS=Homo sapiens GN=SERPINE3 PE=2 SV=2	gi|764399034|gb|AJR22373.1| serine proteinase inhibitor-3 [Eriocheir sinensis]
CCG045039.1	0.49686	-1.00909	0.0126206	0.574532	chr8	1941	sp|Q9LV03|GLUT1_ARATH Glutamate synthase 1 [NADH], chloroplastic OS=Arabidopsis thaliana GN=GLT1 PE=1 SV=2	gi|1000754962|ref|XP_015600411.1| PREDICTED: putative glutamate synthase [NADPH] isoform X2 [Cephus cinctus]
CCG047433.1	0.148429	-2.75216	0.0129187	0.577666	chr50	264	sp|Q9QXW9|LAT2_MOUSE Large neutral amino acids transporter small subunit 2 OS=Mus musculus GN=Slc7a8 PE=1 SV=1	gi|973218050|ref|XP_006643518.2| PREDICTED: large neutral amino acids transporter small subunit 2, partial [Lepisosteus oculatus]
CCG022502.1	0.393757	-1.34462	0.0130009	0.578988	chr65	1959	sp|P56941|NPC1_PIG Niemann-Pick C1 protein OS=Sus scrofa GN=NPC1 PE=2 SV=1	gi|645015676|ref|XP_008206563.1| PREDICTED: LOW QUALITY PROTEIN: Niemann-Pick C1 protein-like [Nasonia vitripennis]
CCG068666.1	0.489225	-1.03143	0.0132215	0.583811	chr49	1881	sp|Q0P5B1|PEX13_BOVIN Peroxisomal membrane protein PEX13 OS=Bos taurus GN=PEX13 PE=2 SV=1	gi|719750264|ref|XP_010212716.1| PREDICTED: peroxisome biogenesis factor 13 [Tinamus guttatus]
CCG054327.1	0.439585	-1.18579	0.0135306	0.588286	chr49	1605	sp|Q9NXK8|FXL12_HUMAN F-box/LRR-repeat protein 12 OS=Homo sapiens GN=FBXL12 PE=1 SV=1	gi|157130306|ref|XP_001661881.1| AAEL011737-PA [Aedes aegypti];gi|108871941|gb|EAT36166.1| AAEL011737-PA [Aedes aegypti]
CCG075609.1	0.484402	-1.04572	0.014378	0.613015	chr17	435	sp|Q23356|MIG15_CAEEL Serine/threonine-protein kinase mig-15 OS=Caenorhabditis elegans GN=mig-15 PE=2 SV=3	gi|820844955|ref|XP_012340563.1| PREDICTED: mitogen-activated protein kinase kinase kinase kinase 4-like [Apis florea]
CCG023581.2	0.247084	-2.01692	0.0147774	0.622803	chr37	4857	sp|P46940|IQGA1_HUMAN Ras GTPase-activating-like protein IQGAP1 OS=Homo sapiens GN=IQGAP1 PE=1 SV=1	gi|961100670|ref|XP_014775306.1| PREDICTED: ras GTPase-activating-like protein IQGAP1 isoform X2 [Octopus bimaculoides];gi|918314702|gb|KOF84379.1| hypothetical protein OCBIM_22022180mg [Octopus bimaculoides]
CCG040594.2	0.377041	-1.40721	0.014997	0.62725	chr56	1221	sp|P13582|EAST_DROME Serine protease easter OS=Drosophila melanogaster GN=ea PE=1 SV=3	gi|227122182|gb|ACP19562.1| clip domain serine proteinase 1 [Penaeus monodon]
New022635.1	0.269816	-1.88995	0.0153379	0.63414	chr53	2226	sp|Q02942|TRF_BLADI Transferrin OS=Blaberus discoidalis PE=1 SV=1	gi|646716506|gb|KDR19744.1| Transferrin [Zootermopsis nevadensis]
CCG059344.1	0.468904	-1.09264	0.0156539	0.63414	chr44	864	sp|Q9GV46|LUCB_OPLGR Oplophorus-luciferin 2-monooxygenase non-catalytic subunit OS=Oplophorus gracilirostris PE=1 SV=1	gi|75022291|sp|Q9GV46.1|LUCB_OPLGR RecName: Full=Oplophorus-luciferin 2-monooxygenase non-catalytic subunit; Flags: Precursor;gi|10336557|dbj|BAB13775.1| oxygenase [Oplophorus gracilirostris]
CCG079248.1	0.0397592	-4.65257	0.0168297	0.637588	chr17	615	sp|Q86BA1|MICAL_DROME [F-actin]-monooxygenase Mical OS=Drosophila melanogaster GN=Mical PE=1 SV=1	gi|307209565|gb|EFN86481.1| Protein MICAL-3 [Harpegnathos saltator]
CCG072149.1	0.426429	-1.22962	0.0178888	0.667041	chr16	1533	sp|Q9VC61|CRERF_DROME Protein CREBRF homolog OS=Drosophila melanogaster GN=REPTOR PE=1 SV=2	gi|646716235|gb|KDR19564.1| hypothetical protein L798_06362 [Zootermopsis nevadensis]
CCG020188.1	0.44216	-1.17736	0.0190258	0.681705	chr29	789	sp|A1A4S6|RHG10_HUMAN Rho GTPase-activating protein 10 OS=Homo sapiens GN=ARHGAP10 PE=1 SV=1	gi|642940435|ref|XP_008194234.1| PREDICTED: rho GTPase-activating protein 26, partial [Tribolium castaneum]
CCG012361.1	0.498333	-1.00482	0.0194448	0.69221	chr6	1935	sp|Q6ZN04|MEX3B_HUMAN RNA-binding protein MEX3B OS=Homo sapiens GN=MEX3B PE=1 SV=1	gi|405957283|gb|EKC23507.1| RNA-binding protein MEX3C [Crassostrea gigas]
CCG022190.1	0.372751	-1.42372	0.0195211	0.692684	chr28	300	sp|Q7K4Y6|DAT_DROME Sodium-dependent dopamine transporter OS=Drosophila melanogaster GN=DAT PE=1 SV=1	gi|646676392|gb|KDQ97282.1| Sodium-dependent noradrenaline transporter [Zootermopsis nevadensis]
CCG081080.1	0.332364	-1.58916	0.0205716	0.7035	chr47	1971	sp|Q5I597|BHMT1_BOVIN Betaine--homocysteine S-methyltransferase 1 OS=Bos taurus GN=BHMT PE=2 SV=1	gi|926625610|ref|XP_013778312.1| PREDICTED: betainehomocysteine S-methyltransferase 1-like [Limulus polyphemus]
CCG079211.1	0.442005	-1.17787	0.0205934	0.7035	chr42	1098	sp|Q8K0V2|DCNL3_MOUSE DCN1-like protein 3 OS=Mus musculus GN=Dcun1d3 PE=2 SV=1	gi|926616460|ref|XP_013773351.1| PREDICTED: DCN1-like protein 3 [Limulus polyphemus]
CCG082951.1	0.370975	-1.4306	0.0215568	0.709953	chr42	2820	sp|P83120|MTH_DROSI G-protein coupled receptor Mth OS=Drosophila simulans GN=mth PE=3 SV=2	gi|321462763|gb|EFX73784.1| hypothetical protein DAPPUDRAFT_57855 [Daphnia pulex]
CCG023324.1	0.482985	-1.04995	0.0220652	0.7181	chr6	1191	sp|P70541|EI2BG_RAT Translation initiation factor eIF-2B subunit gamma OS=Rattus norvegicus GN=Eif2b3 PE=2 SV=2	gi|260804463|ref|XP_002597107.1| hypothetical protein BRAFLDRAFT_76362 [Branchiostoma floridae];gi|229282370|gb|EEN53119.1| hypothetical protein BRAFLDRAFT_76362 [Branchiostoma floridae]
CCG009747.1	0.490816	-1.02675	0.022496	0.725677	chr13	1512	sp|Q06190|P2R3A_HUMAN Serine/threonine-protein phosphatase 2A regulatory subunit B&apos;&apos; subunit alpha OS=Homo sapiens GN=PPP2R3A PE=1 SV=1	gi|646712363|gb|KDR17145.1| Serine/threonine-protein phosphatase 2A regulatory subunit B&apos;&apos; subunit alpha [Zootermopsis nevadensis]
CCG066994.1	0.460183	-1.11972	0.0234412	0.731889	chr5	1776	sp|Q18297|TRPA1_CAEEL Transient receptor potential cation channel subfamily A member 1 homolog OS=Caenorhabditis elegans GN=trpa-1 PE=2 SV=5	gi|443688741|gb|ELT91340.1| hypothetical protein CAPTEDRAFT_201917 [Capitella teleta]
CCG050764.1	0.495721	-1.0124	0.0239947	0.739332	chr47	258	sp|Q8BH64|EHD2_MOUSE EH domain-containing protein 2 OS=Mus musculus GN=Ehd2 PE=1 SV=1	gi|241690310|ref|XP_002411758.1| hypothetical protein IscW_ISCW021582 [Ixodes scapularis];gi|215504593|gb|EEC14087.1| hypothetical protein IscW_ISCW021582, partial [Ixodes scapularis]
CCG016087.1	0.0955189	-3.38807	0.0258269	0.774799	chr1	543	sp|P40657|SOX15_DROME Putative transcription factor SOX-15 OS=Drosophila melanogaster GN=Sox15 PE=2 SV=2	gi|939244964|ref|XP_014241838.1| PREDICTED: transcription factor SOX-2-like isoform X2 [Cimex lectularius]
CCG033503.2	0.45482	-1.13663	0.0275742	0.788184	chr20	2208	sp|O75925|PIAS1_HUMAN E3 SUMO-protein ligase PIAS1 OS=Homo sapiens GN=PIAS1 PE=1 SV=2	gi|576250911|gb|AHH29321.1| protein inhibitor of activated STAT [Scylla paramamosain]
CCG005288.1	0.449448	-1.15377	0.0281646	0.788184	chr24	573	sp|Q99828|CIB1_HUMAN Calcium and integrin-binding protein 1 OS=Homo sapiens GN=CIB1 PE=1 SV=4	gi|657750673|ref|XP_008310753.1| PREDICTED: calcium and integrin-binding protein 1 [Cynoglossus semilaevis]
CCG052642.1	0.0277956	-5.169	0.0286493	0.790538	chr38	1473	sp|Q95ZS2|TDC1_CAEEL Tyrosine decarboxylase OS=Caenorhabditis elegans GN=tdc-1 PE=2 SV=1	gi|926645727|ref|XP_013789180.1| PREDICTED: tyrosine decarboxylase-like [Limulus polyphemus]
CCG071813.1	0.317474	-1.65529	0.0292681	0.796903	chr3	1341	sp|Q9VFC2|SP88E_DROME Serine protease inhibitor 88Ea OS=Drosophila melanogaster GN=Spn88Ea PE=2 SV=1	gi|764399009|gb|AJR22372.1| serine proteinase inhibitor-2 [Eriocheir sinensis]
CCG030728.1	0.453762	-1.13999	0.029842	0.802596	chr68	687	sp|Q6DDT1|INO1B_XENLA Inositol-3-phosphate synthase 1-B OS=Xenopus laevis GN=isyna1-b PE=2 SV=2	gi|405970498|gb|EKC35396.1| Inositol-3-phosphate synthase 1-B [Crassostrea gigas]
CCG062222.2	0.330433	-1.59757	0.0330168	0.836831	chr50	1158	sp|P00528|SRC64_DROME Tyrosine-protein kinase Src64B OS=Drosophila melanogaster GN=Src64B PE=1 SV=3	gi|646713087|gb|KDR17588.1| Tyrosine-protein kinase Src64B [Zootermopsis nevadensis]
CCG010320.1	0.47019	-1.08868	0.0335013	0.843281	chr24	2394	sp|P43125|RDGB_DROME Protein retinal degeneration B OS=Drosophila melanogaster GN=rdgB PE=1 SV=2	gi|642915923|ref|XP_008190812.1| PREDICTED: protein retinal degeneration B isoform X4 [Tribolium castaneum]
CCG058185.1	0.0870526	-3.52197	0.0337539	0.845683	chr26	810	sp|P00940|TPIS_CHICK Triosephosphate isomerase OS=Gallus gallus GN=TPI1 PE=1 SV=2	gi|296045879|gb|ADG86240.1| triosephosphate isomerase [Penaeus monodon]
CCG046066.1	0.489448	-1.03077	0.0362482	0.866472	chr59	2523	sp|Q68J42|LIPS_PIG Hormone-sensitive lipase OS=Sus scrofa GN=LIPE PE=2 SV=1	gi|646720899|gb|KDR22472.1| Hormone-sensitive lipase [Zootermopsis nevadensis]
CCG026988.1	0.175261	-2.51242	0.0368722	0.872965	chr43	309	sp|Q5THJ4|VP13D_HUMAN Vacuolar protein sorting-associated protein 13D OS=Homo sapiens GN=VPS13D PE=1 SV=2	gi|926625130|ref|XP_013778050.1| PREDICTED: vacuolar protein sorting-associated protein 13D-like, partial [Limulus polyphemus]
CCG072832.1	0.295613	-1.75822	0.0371671	0.875457	chr53	2316	sp|Q9VWB0|TECPR_DROME Tectonin beta-propeller repeat-containing protein OS=Drosophila melanogaster GN=Pex23 PE=2 SV=2	gi|241700165|ref|XP_002411889.1| conserved hypothetical protein [Ixodes scapularis];gi|215504827|gb|EEC14321.1| conserved hypothetical protein, partial [Ixodes scapularis]
CCG057569.1	0.349993	-1.5146	0.0386539	0.893722	chr2	585	sp|Q9NRH2|SNRK_HUMAN SNF-related serine/threonine-protein kinase OS=Homo sapiens GN=SNRK PE=1 SV=2	gi|321474687|gb|EFX85652.1| hypothetical protein DAPPUDRAFT_45699 [Daphnia pulex]
CCG016702.1	0.460777	-1.11786	0.0403832	0.915908	chr39	1485	sp|Q8NDN9|RCBT1_HUMAN RCC1 and BTB domain-containing protein 1 OS=Homo sapiens GN=RCBTB1 PE=1 SV=1	gi|795260124|ref|XP_011919647.1| PREDICTED: RCC1 and BTB domain-containing protein 1 isoform X2 [Cercocebus atys]
CCG055920.1	0.485431	-1.04266	0.0408068	0.919825	chr30	912	sp|Q9VLN1|WDR82_DROME WD repeat-containing protein 82 OS=Drosophila melanogaster GN=Wdr82 PE=1 SV=1	gi|91084031|ref|XP_966556.1| PREDICTED: WD repeat-containing protein 82 [Tribolium castaneum]
CCG044764.1	0.330766	-1.59612	0.0416203	0.927914	chr29	972	sp|P47736|RPGP1_HUMAN Rap1 GTPase-activating protein 1 OS=Homo sapiens GN=RAP1GAP PE=1 SV=2	gi|646708175|gb|KDR14588.1| Rap1 GTPase-activating protein 1 [Zootermopsis nevadensis]
CCG012266.1	0.412126	-1.27884	0.0416803	0.927914	chr63	525	sp|Q9DC53|CPNE8_MOUSE Copine-8 OS=Mus musculus GN=Cpne8 PE=2 SV=3	gi|926628684|ref|XP_013779961.1| PREDICTED: copine-8-like [Limulus polyphemus]
CCG007244.1	0.450683	-1.14982	0.0418234	0.927914	chr35	2598	sp|Q5T7W0|ZN618_HUMAN Zinc finger protein 618 OS=Homo sapiens GN=ZNF618 PE=1 SV=1	gi|498937562|ref|XP_004520690.1| PREDICTED: transposable element Hobo transposase [Ceratitis capitata]
CCG058179.1	0.0276797	-5.17503	0.0420936	0.927914	chr26	864	sp|P00940|TPIS_CHICK Triosephosphate isomerase OS=Gallus gallus GN=TPI1 PE=1 SV=2	gi|296045879|gb|ADG86240.1| triosephosphate isomerase [Penaeus monodon]
CCG074247.1	0.23067	-2.1161	0.0425006	0.933964	chr1	1002	sp|P25157|GNAL_DROME Guanine nucleotide-binding protein subunit alpha homolog OS=Drosophila melanogaster GN=cta PE=2 SV=1	gi|951536932|ref|XP_014471834.1| PREDICTED: guanine nucleotide-binding protein subunit alpha homolog [Dinoponera quadriceps]
CCG025093.1	0.497075	-1.00847	0.0426538	0.934382	chr30	831	sp|O54804|CHKA_MOUSE Choline kinase alpha OS=Mus musculus GN=Chka PE=1 SV=3	gi|677531730|gb|KFQ94334.1| Choline kinase alpha, partial [Nipponia nippon]
CCG058189.1	0.157937	-2.66258	0.0428899	0.934382	chr26	972	sp|P00940|TPIS_CHICK Triosephosphate isomerase OS=Gallus gallus GN=TPI1 PE=1 SV=2	gi|296045879|gb|ADG86240.1| triosephosphate isomerase [Penaeus monodon]
CCG040901.1	0.319215	-1.6474	0.0439136	0.939487	chr65	1920	sp|Q6YGZ5|BMAL1_TYTAL Aryl hydrocarbon receptor nuclear translocator-like protein 1 OS=Tyto alba GN=ARNTL PE=2 SV=1	gi|409711834|gb|AFV39705.1| Bmal1a [Pacifastacus leniusculus]
CCG044699.1	0	-Inf	0.045407	0.945113	chr46	192	sp|Q19269|NAS14_CAEEL Zinc metalloproteinase nas-14 OS=Caenorhabditis elegans GN=nas-14 PE=2 SV=2	gi|668466942|gb|KFB53863.1| AGAP010764-PA-like protein [Anopheles sinensis]
CCG070091.1	0.427464	-1.22612	0.0471592	0.949115	chr38	318	sp|Q9UQ35|SRRM2_HUMAN Serine/arginine repetitive matrix protein 2 OS=Homo sapiens GN=SRRM2 PE=1 SV=2	gi|443690247|gb|ELT92430.1| hypothetical protein CAPTEDRAFT_105424 [Capitella teleta]
CCG016839.1	0.474832	-1.07451	0.0478359	0.953251	chr23	4428	sp|Q9P2F6|RHG20_HUMAN Rho GTPase-activating protein 20 OS=Homo sapiens GN=ARHGAP20 PE=1 SV=2	gi|646716344|gb|KDR19624.1| Rho GTPase-activating protein 20 [Zootermopsis nevadensis]
CCG040502.1	0.421875	-1.24511	0.0483452	0.961659	chr20	14766	sp|Q9JLC8|SACS_MOUSE Sacsin OS=Mus musculus GN=Sacs PE=1 SV=2	gi|443695138|gb|ELT96105.1| hypothetical protein CAPTEDRAFT_195081 [Capitella teleta]
